# Supplementary material for: N-{(E)-[4-(Dimethyl­amino)­phen­yl]methyl­idene}-2,3-dimethyl­aniline
Source: Acta Crystallogr Sect E Struct Rep Online. 2010 Jul 17;66(Pt 8):o2055. doi: 10.1107/S1600536810027832 (PMC3007336; doi:10.1107/S1600536810027832)
Supplement: Supplementary file 1 [file e-66-o2055-sup1.cif]

##############################################################################
###                                                                        ###
###        Electronic paper (Acta Crystallographica Section E)             ###
###                                                                        ###
##############################################################################
#                                                                            #
# This CIF contains the data in a paper accepted for publication in Acta     #
# Crystallographica Section E. It conforms to the requirements of Notes      #
# for Authors for Section E, and has been peer reviewed under the auspices   #
# of the IUCr Commission on Journals.                                        #
#                                                                            #
# Full details of the Crystallographic Information File format               #
# are given in the paper "The Crystallographic Information File (CIF):       #
# a New Standard Archive File for Crystallography" by S. R. Hall, F. H.      #
# Allen and I. D. Brown [Acta Cryst. (1991), A47, 655-685].                  #
#                                                                            #
# The current version of the core CIF dictionary is obtainable from          #
# ftp://ftp.iucr.org/pub/cif_core.dic. The current version number is 2.4.    #
#                                                                            #
# Software is freely available for graphical display of the structure(s) in  #
# this CIF.  For information consult the CIF home page http://www.iucr.org/  #
# cif/home.html                                                              #
#                                                                            #
# This file may be used for bona fide research purposes within the           #
# scientific community so long as proper attribution is given to the journal # 
# article from which it was obtained.                                        #
#                                                                            #
##############################################################################
                                             
data_global
_audit_creation_method     ?
_journal_date_recd_electronic     2010-07-11
_journal_date_accepted     2010-07-13
_journal_name_full     'Acta Crystallographica, Section E'
_journal_year     2010
_journal_volume     66
_journal_issue      8
_journal_page_first     o2055
_journal_page_last     o2055
_journal_paper_category     QO
_journal_coeditor_code     HB5549
_publ_contact_author
;
Muhammad Nawaz Tahir
University of Sargodha
Department of Physics
Sargodha
Pakistan
;
_publ_contact_author_email     'dmntahir_uos@yahoo.com'
_publ_contact_author_fax     '0092 48 32 22 121'
_publ_contact_author_phone     '0092 48 92 30 914'
_publ_section_title
;
<i>N</i>-{(<i>E</i>)-[4-(Dimethylamino)phenyl]methylidene}-2,3-dimethylaniline
;
loop_
    _publ_author_name
    _publ_author_address
    'Muhammad Sarfraz'
;
Department of Chemistry
University of Sargodha
Sargodha
Pakistan
;
    'Muhammad Ilyas Tariq'
;
Department of Chemistry
University of Sargodha
Sargodha
Pakistan
;
    'Tahir, M. Nawaz'
;
Department of Physics
University of Sargodha
Sargodha
Pakistan
;
data_I
_audit_creation_method     SHELXL-97
_chemical_name_systematic
;
<i>N</i>-{(<i>E</i>)-[4-(Dimethylamino)phenyl]methylidene}-2,3-dimethylaniline
;
_chemical_name_common     ?
_chemical_formula_moiety     'C17 H20 N2'
_chemical_formula_sum     'C17 H20 N2'
_chemical_formula_iupac     'C17 H20 N2'
_chemical_formula_weight     252.35
_symmetry_cell_setting     triclinic
_symmetry_space_group_name_H-M     'P -1'
_symmetry_space_group_name_Hall     '-P 1'
loop_
    _symmetry_equiv_pos_site_id
    _symmetry_equiv_pos_as_xyz
    1 x,y,z
    2 -x,-y,-z
_cell_length_a     7.6556(8)
_cell_length_b     7.7296(8)
_cell_length_c     25.059(3)
_cell_angle_alpha     93.843(6)
_cell_angle_beta     95.436(6)
_cell_angle_gamma     97.431(5)
_cell_volume     1459.1(3)
_cell_formula_units_Z     4
_cell_measurement_reflns_used     2482
_cell_measurement_theta_min     2.46
_cell_measurement_theta_max     25.05
_cell_measurement_temperature     296(2)
_exptl_crystal_description     prism
_exptl_crystal_colour     colorless
_exptl_crystal_size_max     0.28
_exptl_crystal_size_mid     0.18
_exptl_crystal_size_min     0.16
_exptl_crystal_density_diffrn     1.149
_exptl_crystal_density_meas     ?
_exptl_crystal_density_method     'not measured'
_exptl_crystal_F_000     544
_exptl_absorpt_coefficient_mu     0.068
_exptl_absorpt_correction_type     multi-scan
_exptl_absorpt_process_details     '(SADABS; Bruker, 2005)'
_exptl_absorpt_correction_T_min     0.982
_exptl_absorpt_correction_T_max     0.988
_exptl_special_details
;
;
_diffrn_ambient_temperature     296(2)
_diffrn_radiation_type     MoK\a
_diffrn_radiation_wavelength     0.71073
_diffrn_radiation_source     'fine-focus sealed tube'
_diffrn_radiation_monochromator     graphite
_diffrn_measurement_device_type     'Bruker Kappa APEXII CCD'
_diffrn_measurement_method     \w
_diffrn_detector_area_resol_mean     8.20
_diffrn_reflns_number     20871
_diffrn_reflns_av_R_equivalents     0.0749
_diffrn_reflns_av_sigmaI/netI     0.0861
_diffrn_reflns_theta_min     2.46
_diffrn_reflns_theta_max     25.05
_diffrn_reflns_theta_full     25.05
_diffrn_measured_fraction_theta_max     0.998
_diffrn_measured_fraction_theta_full     0.998
_diffrn_reflns_limit_h_min     -9
_diffrn_reflns_limit_h_max     9
_diffrn_reflns_limit_k_min     -9
_diffrn_reflns_limit_k_max     9
_diffrn_reflns_limit_l_min     -29
_diffrn_reflns_limit_l_max     29
_diffrn_standards_number     0
_diffrn_standards_interval_count     ?
_diffrn_standards_interval_time     ?
_diffrn_standards_decay_%     ?
_refine_special_details
;
Refinement of <i>F</i>^2^ against ALL reflections. The weighted <i>R</i>-factor
<i>wR</i> and goodness of fit <i>S</i> are based on <i>F</i>^2^, conventional
<i>R</i>-factors <i>R</i> are based on <i>F</i>, with <i>F</i> set to zero for
negative <i>F</i>^2^. The threshold expression of <i>F</i>^2^ >
\s(<i>F</i>^2^) is used only for calculating <i>R</i>-factors(gt) <i>etc</i>.
and is not relevant to the choice of reflections for refinement.
<i>R</i>-factors based on <i>F</i>^2^ are statistically about twice as large
as those based on <i>F</i>, and <i>R</i>- factors based on ALL data will be
even larger.
;
_reflns_number_total     5142
_reflns_number_gt     2482
_reflns_threshold_expression     I>2\s(I)
_refine_ls_structure_factor_coef     Fsqd
_refine_ls_matrix_type     full
_refine_ls_R_factor_all     0.1559
_refine_ls_R_factor_gt     0.0648
_refine_ls_wR_factor_gt     0.1397
_refine_ls_wR_factor_ref     0.1883
_refine_ls_goodness_of_fit_ref     1.016
_refine_ls_restrained_S_all     1.016
_refine_ls_number_reflns     5142
_refine_ls_number_parameters     352
_refine_ls_number_restraints     0
_refine_ls_hydrogen_treatment     constr
_refine_ls_weighting_scheme     calc
_refine_ls_weighting_details
                 'calc w=1/[\s^2^(Fo^2^)+(0.0834P)^2^] where P=(Fo^2^+2Fc^2^)/3'
_atom_sites_solution_hydrogens     geom
_atom_sites_solution_primary     direct
_atom_sites_solution_secondary     difmap
_refine_ls_shift/su_max     0.000
_refine_ls_shift/su_mean     0.000
_refine_diff_density_max     0.486
_refine_diff_density_min     -0.500
_refine_ls_extinction_method     'SHELXL97 (Sheldrick, 2008)'
_refine_ls_extinction_coef     0.079(6)
_refine_ls_extinction_expression
                                  'Fc^*^=kFc[1+0.001xFc^2^\l^3^/sin(2\q)]^-1/4^'
loop_
    _atom_type_symbol
    _atom_type_description
    _atom_type_scat_dispersion_real
    _atom_type_scat_dispersion_imag
    _atom_type_scat_source
    'C' 'C' 0.0033 0.0016
                         'International Tables Vol C Tables 4.2.6.8 and 6.1.1.4'
    'H' 'H' 0.0000 0.0000
                         'International Tables Vol C Tables 4.2.6.8 and 6.1.1.4'
    'N' 'N' 0.0061 0.0033
                         'International Tables Vol C Tables 4.2.6.8 and 6.1.1.4'
_computing_data_collection     'APEX2 (Bruker, 2009)'
_computing_cell_refinement     'SAINT (Bruker, 2009)'
_computing_data_reduction     'SAINT (Bruker, 2009)'
_computing_structure_solution     'SHELXS97 (Sheldrick, 2008)'
_computing_structure_refinement     'SHELXL97 (Sheldrick, 2008)'
_computing_molecular_graphics
                              'ORTEP-3 (Farrugia, 1997) and PLATON (Spek, 2009)'
_computing_publication_material
                                'WinGX (Farrugia, 1999) and PLATON (Spek, 2009)'
loop_
    _atom_site_type_symbol
    _atom_site_label
    _atom_site_fract_x
    _atom_site_fract_y
    _atom_site_fract_z
    _atom_site_U_iso_or_equiv
    _atom_site_thermal_displace_type
    _atom_site_calc_flag
    _atom_site_refinement_flags
    _atom_site_occupancy
    N N1 0.5198(3) 0.0581(3) 0.37159(10) 0.0537(9) Uani . . 1.000
    N N2 0.9529(3) -0.1392(4) 0.17264(10) 0.0721(11) Uani . . 1.000
    C C1 0.3947(4) 0.1128(4) 0.40574(12) 0.0515(11) Uani . . 1.000
    C C2 0.4576(3) 0.1876(3) 0.45733(11) 0.0494(11) Uani . . 1.000
    C C3 0.3346(4) 0.2293(4) 0.49253(12) 0.0543(11) Uani . . 1.000
    C C4 0.1557(4) 0.1959(4) 0.47532(14) 0.0660(12) Uani . . 1.000
    C C5 0.0951(4) 0.1219(4) 0.42452(14) 0.0735(15) Uani . . 1.000
    C C6 0.2148(4) 0.0822(4) 0.38967(12) 0.0626(12) Uani . . 1.000
    C C7 0.6526(4) 0.2190(4) 0.47505(11) 0.0648(11) Uani . . 1.000
    C C8 0.3963(4) 0.3060(4) 0.54930(12) 0.0712(12) Uani . . 1.000
    C C9 0.4960(4) 0.0717(4) 0.32134(12) 0.0534(11) Uani . . 1.000
    C C10 0.6111(3) 0.0102(3) 0.28366(11) 0.0478(10) Uani . . 1.000
    C C11 0.7562(4) -0.0742(3) 0.29931(11) 0.0500(10) Uani . . 1.000
    C C12 0.8662(3) -0.1263(4) 0.26331(11) 0.0517(11) Uani . . 1.000
    C C13 0.8376(4) -0.0954(4) 0.20859(11) 0.0501(11) Uani . . 1.000
    C C14 0.6900(4) -0.0152(4) 0.19267(11) 0.0581(11) Uani . . 1.000
    C C15 0.5813(4) 0.0354(4) 0.22929(11) 0.0551(11) Uani . . 1.000
    C C16 1.1113(4) -0.2115(5) 0.18959(13) 0.0881(16) Uani . . 1.000
    C C17 0.9234(5) -0.1121(5) 0.11657(13) 0.0966(18) Uani . . 1.000
    N N3 0.4573(3) 0.3231(3) 0.13425(10) 0.0582(10) Uani . . 1.000
    N N4 0.0318(3) 0.4923(3) 0.33878(10) 0.0677(10) Uani . . 1.000
    C C18 0.5873(4) 0.3266(4) 0.09694(12) 0.0552(11) Uani . . 1.000
    C C19 0.5286(4) 0.2815(4) 0.04280(13) 0.0580(12) Uani . . 1.000
    C C20 0.6535(5) 0.2793(4) 0.00571(13) 0.0687(12) Uani . . 1.000
    C C21 0.8323(5) 0.3209(4) 0.02383(15) 0.0770(16) Uani . . 1.000
    C C22 0.8891(4) 0.3616(4) 0.07720(15) 0.0773(16) Uani . . 1.000
    C C23 0.7672(4) 0.3641(4) 0.11396(13) 0.0685(14) Uani . . 1.000
    C C24 0.3328(4) 0.2381(5) 0.02473(12) 0.0775(14) Uani . . 1.000
    C C25 0.5962(5) 0.2378(5) -0.05378(13) 0.0969(19) Uani . . 1.000
    C C26 0.4823(4) 0.4361(4) 0.17434(12) 0.0580(11) Uani . . 1.000
    C C27 0.3656(4) 0.4420(4) 0.21654(12) 0.0522(11) Uani . . 1.000
    C C28 0.2033(4) 0.3369(4) 0.21470(11) 0.0539(11) Uani . . 1.000
    C C29 0.0937(4) 0.3511(4) 0.25459(11) 0.0541(11) Uani . . 1.000
    C C30 0.1432(4) 0.4714(4) 0.29963(11) 0.0507(11) Uani . . 1.000
    C C31 0.3100(4) 0.5717(4) 0.30267(12) 0.0597(12) Uani . . 1.000
    C C32 0.4155(4) 0.5572(4) 0.26191(12) 0.0581(11) Uani . . 1.000
    C C33 0.0955(5) 0.5875(5) 0.38990(13) 0.0877(16) Uani . . 1.000
    C C34 -0.1493(4) 0.4123(5) 0.33187(13) 0.0852(16) Uani . . 1.000
    H H4 0.07449 0.22425 0.49869 0.0791 Uiso . . 1.000
    H H5 -0.02589 0.09880 0.41383 0.0880 Uiso . . 1.000
    H H6 0.17451 0.03442 0.35496 0.0751 Uiso . . 1.000
    H H7A 0.67625 0.16211 0.50736 0.0974 Uiso . . 1.000
    H H7B 0.69064 0.34244 0.48182 0.0974 Uiso . . 1.000
    H H7C 0.71577 0.17235 0.44731 0.0974 Uiso . . 1.000
    H H8A 0.29609 0.33240 0.56706 0.1070 Uiso . . 1.000
    H H8B 0.47713 0.41138 0.54830 0.1070 Uiso . . 1.000
    H H8C 0.45501 0.22305 0.56858 0.1070 Uiso . . 1.000
    H H9 0.39978 0.12387 0.30800 0.0639 Uiso . . 1.000
    H H11 0.77847 -0.09560 0.33523 0.0600 Uiso . . 1.000
    H H12 0.96108 -0.18284 0.27508 0.0620 Uiso . . 1.000
    H H14 0.66535 0.00399 0.15666 0.0699 Uiso . . 1.000
    H H15 0.48395 0.08842 0.21743 0.0659 Uiso . . 1.000
    H H16A 1.17937 -0.13571 0.21817 0.1318 Uiso . . 1.000
    H H16B 1.18046 -0.22218 0.15981 0.1318 Uiso . . 1.000
    H H16C 1.07976 -0.32495 0.20210 0.1318 Uiso . . 1.000
    H H17A 0.82382 -0.19261 0.10015 0.1445 Uiso . . 1.000
    H H17B 1.02683 -0.13118 0.09935 0.1445 Uiso . . 1.000
    H H17C 0.89984 0.00571 0.11272 0.1445 Uiso . . 1.000
    H H21 0.91542 0.32108 -0.00093 0.0922 Uiso . . 1.000
    H H22 1.00947 0.38742 0.08848 0.0926 Uiso . . 1.000
    H H23 0.80506 0.39089 0.15029 0.0818 Uiso . . 1.000
    H H24A 0.29434 0.32966 0.00441 0.1161 Uiso . . 1.000
    H H24B 0.26831 0.22737 0.05565 0.1161 Uiso . . 1.000
    H H24C 0.31152 0.12950 0.00267 0.1161 Uiso . . 1.000
    H H25A 0.69802 0.25302 -0.07345 0.1451 Uiso . . 1.000
    H H25B 0.51451 0.31518 -0.06560 0.1451 Uiso . . 1.000
    H H25C 0.53964 0.11889 -0.06001 0.1451 Uiso . . 1.000
    H H26 0.58170 0.52033 0.17679 0.0697 Uiso . . 1.000
    H H28 0.16784 0.25463 0.18562 0.0645 Uiso . . 1.000
    H H29 -0.01497 0.27993 0.25174 0.0647 Uiso . . 1.000
    H H31 0.34963 0.64904 0.33269 0.0716 Uiso . . 1.000
    H H32 0.52481 0.62718 0.26472 0.0695 Uiso . . 1.000
    H H33A 0.20414 0.54926 0.40369 0.1311 Uiso . . 1.000
    H H33B 0.00866 0.56601 0.41478 0.1311 Uiso . . 1.000
    H H33C 0.11592 0.71043 0.38523 0.1311 Uiso . . 1.000
    H H34A -0.19929 0.42302 0.29584 0.1281 Uiso . . 1.000
    H H34B -0.21486 0.46946 0.35692 0.1281 Uiso . . 1.000
    H H34C -0.15499 0.29064 0.33823 0.1281 Uiso . . 1.000
loop_
    _atom_site_aniso_label
    _atom_site_aniso_U_11
    _atom_site_aniso_U_22
    _atom_site_aniso_U_33
    _atom_site_aniso_U_12
    _atom_site_aniso_U_13
    _atom_site_aniso_U_23
    N1 0.0518(15) 0.0591(16) 0.0505(16) 0.0087(12) 0.0085(12) 0.0006(12)
    N2 0.0697(18) 0.102(2) 0.0511(17) 0.0368(16) 0.0067(14) 0.0055(15)
    C1 0.0469(18) 0.0497(18) 0.059(2) 0.0090(14) 0.0074(15) 0.0060(15)
    C2 0.0499(18) 0.0507(19) 0.0490(19) 0.0084(14) 0.0072(15) 0.0090(14)
    C3 0.057(2) 0.0542(19) 0.055(2) 0.0139(15) 0.0119(16) 0.0076(15)
    C4 0.054(2) 0.076(2) 0.073(2) 0.0180(17) 0.0192(17) 0.0068(18)
    C5 0.0444(19) 0.097(3) 0.078(3) 0.0096(17) 0.0077(18) -0.002(2)
    C6 0.052(2) 0.077(2) 0.057(2) 0.0054(16) 0.0055(16) -0.0008(16)
    C7 0.0543(19) 0.076(2) 0.063(2) 0.0072(16) 0.0057(15) 0.0011(17)
    C8 0.075(2) 0.078(2) 0.064(2) 0.0201(18) 0.0142(17) 0.0019(18)
    C9 0.0502(18) 0.0527(19) 0.056(2) 0.0058(14) 0.0031(15) 0.0012(15)
    C10 0.0477(17) 0.0463(18) 0.0480(19) 0.0037(14) 0.0033(14) 0.0009(14)
    C11 0.0545(18) 0.0499(19) 0.0425(17) 0.0011(14) -0.0002(14) -0.0007(14)
    C12 0.0510(18) 0.0519(19) 0.0510(19) 0.0107(14) -0.0042(15) 0.0016(14)
    C13 0.0515(18) 0.0473(18) 0.0507(19) 0.0092(14) 0.0017(15) -0.0019(14)
    C14 0.066(2) 0.066(2) 0.0430(18) 0.0165(17) -0.0015(16) 0.0047(15)
    C15 0.0554(19) 0.057(2) 0.054(2) 0.0153(15) 0.0008(16) 0.0046(15)
    C16 0.074(2) 0.117(3) 0.083(3) 0.038(2) 0.0180(19) 0.016(2)
    C17 0.111(3) 0.137(4) 0.055(2) 0.060(3) 0.018(2) 0.008(2)
    N3 0.0573(16) 0.0650(18) 0.0542(17) 0.0131(13) 0.0075(13) 0.0073(14)
    N4 0.0573(17) 0.0783(19) 0.0622(18) -0.0033(14) 0.0069(14) -0.0101(14)
    C18 0.0513(19) 0.058(2) 0.060(2) 0.0128(15) 0.0114(16) 0.0139(15)
    C19 0.059(2) 0.059(2) 0.060(2) 0.0192(15) 0.0086(17) 0.0093(16)
    C20 0.077(2) 0.071(2) 0.064(2) 0.0244(19) 0.0170(19) 0.0084(17)
    C21 0.069(2) 0.086(3) 0.085(3) 0.022(2) 0.033(2) 0.016(2)
    C22 0.056(2) 0.093(3) 0.084(3) 0.0107(19) 0.012(2) 0.008(2)
    C23 0.054(2) 0.085(3) 0.068(2) 0.0129(17) 0.0089(18) 0.0069(18)
    C24 0.069(2) 0.099(3) 0.064(2) 0.0188(19) 0.0003(17) -0.0016(19)
    C25 0.106(3) 0.126(4) 0.067(3) 0.035(3) 0.023(2) 0.011(2)
    C26 0.0519(19) 0.059(2) 0.065(2) 0.0108(16) 0.0071(16) 0.0120(17)
    C27 0.0496(18) 0.0497(19) 0.057(2) 0.0083(14) 0.0018(15) 0.0041(15)
    C28 0.0551(19) 0.053(2) 0.0500(19) 0.0039(15) -0.0014(15) -0.0046(14)
    C29 0.0507(18) 0.0520(19) 0.055(2) -0.0017(14) -0.0007(15) -0.0032(15)
    C30 0.0458(18) 0.0532(19) 0.0522(19) 0.0054(14) 0.0025(14) 0.0045(15)
    C31 0.056(2) 0.061(2) 0.055(2) -0.0044(16) -0.0022(16) -0.0118(15)
    C32 0.0452(18) 0.058(2) 0.067(2) -0.0029(14) 0.0016(16) -0.0005(17)
    C33 0.092(3) 0.095(3) 0.068(2) -0.006(2) 0.016(2) -0.026(2)
    C34 0.069(2) 0.090(3) 0.092(3) -0.010(2) 0.0254(19) -0.010(2)
_geom_special_details
;
Bond distances, angles <i>etc</i>. have been calculated using the rounded
fractional coordinates. All su's are estimated from the variances of the
(full) variance-covariance matrix. The cell e.s.d.'s are taken into account in
the estimation of distances, angles and torsion angles
;
loop_
    _geom_bond_atom_site_label_1
    _geom_bond_atom_site_label_2
    _geom_bond_site_symmetry_1
    _geom_bond_site_symmetry_2
    _geom_bond_distance
    _geom_bond_publ_flag
    N1 C1 . . 1.428(4) n
    N1 C9 . . 1.269(4) n
    N2 C13 . . 1.376(4) n
    N2 C16 . . 1.440(4) n
    N2 C17 . . 1.436(4) n
    N3 C18 . . 1.428(4) n
    N3 C26 . . 1.269(4) n
    N4 C33 . . 1.443(4) n
    N4 C30 . . 1.374(4) n
    N4 C34 . . 1.433(4) n
    C1 C6 . . 1.383(4) no
    C1 C2 . . 1.396(4) no
    C2 C7 . . 1.500(4) no
    C2 C3 . . 1.402(4) no
    C3 C4 . . 1.382(4) no
    C3 C8 . . 1.512(4) no
    C4 C5 . . 1.373(5) no
    C5 C6 . . 1.373(4) no
    C9 C10 . . 1.449(4) no
    C10 C11 . . 1.397(4) no
    C10 C15 . . 1.391(4) no
    C11 C12 . . 1.367(4) no
    C12 C13 . . 1.409(4) no
    C13 C14 . . 1.396(4) no
    C14 C15 . . 1.367(4) no
    C4 H4 . . 0.9300 no
    C5 H5 . . 0.9300 no
    C6 H6 . . 0.9300 no
    C7 H7B . . 0.9600 no
    C7 H7A . . 0.9600 no
    C7 H7C . . 0.9600 no
    C8 H8A . . 0.9600 no
    C8 H8B . . 0.9600 no
    C8 H8C . . 0.9600 no
    C9 H9 . . 0.9300 no
    C11 H11 . . 0.9300 no
    C12 H12 . . 0.9300 no
    C14 H14 . . 0.9300 no
    C15 H15 . . 0.9300 no
    C16 H16A . . 0.9600 no
    C16 H16B . . 0.9600 no
    C16 H16C . . 0.9600 no
    C17 H17B . . 0.9600 no
    C17 H17C . . 0.9600 no
    C17 H17A . . 0.9600 no
    C18 C19 . . 1.395(4) no
    C18 C23 . . 1.390(4) no
    C19 C20 . . 1.396(5) no
    C19 C24 . . 1.512(4) no
    C20 C21 . . 1.390(5) no
    C20 C25 . . 1.514(5) no
    C21 C22 . . 1.369(5) no
    C22 C23 . . 1.373(5) no
    C26 C27 . . 1.450(4) no
    C27 C28 . . 1.389(4) no
    C27 C32 . . 1.388(4) no
    C28 C29 . . 1.372(4) no
    C29 C30 . . 1.403(4) no
    C30 C31 . . 1.398(4) no
    C31 C32 . . 1.368(4) no
    C21 H21 . . 0.9300 no
    C22 H22 . . 0.9300 no
    C23 H23 . . 0.9300 no
    C24 H24A . . 0.9600 no
    C24 H24B . . 0.9600 no
    C24 H24C . . 0.9600 no
    C25 H25A . . 0.9600 no
    C25 H25B . . 0.9600 no
    C25 H25C . . 0.9600 no
    C26 H26 . . 0.9300 no
    C28 H28 . . 0.9300 no
    C29 H29 . . 0.9300 no
    C31 H31 . . 0.9300 no
    C32 H32 . . 0.9300 no
    C33 H33A . . 0.9600 no
    C33 H33B . . 0.9600 no
    C33 H33C . . 0.9600 no
    C34 H34A . . 0.9600 no
    C34 H34B . . 0.9600 no
    C34 H34C . . 0.9600 no
loop_
    _geom_angle_atom_site_label_1
    _geom_angle_atom_site_label_2
    _geom_angle_atom_site_label_3
    _geom_angle_site_symmetry_1
    _geom_angle_site_symmetry_2
    _geom_angle_site_symmetry_3
    _geom_angle
    _geom_angle_publ_flag
    C1 N1 C9 . . . 120.0(3) n
    C13 N2 C16 . . . 121.6(3) n
    C13 N2 C17 . . . 121.8(3) n
    C16 N2 C17 . . . 116.6(3) n
    C18 N3 C26 . . . 118.4(3) n
    C30 N4 C33 . . . 121.2(3) n
    C30 N4 C34 . . . 121.6(3) n
    C33 N4 C34 . . . 117.2(3) n
    C2 C1 C6 . . . 120.5(3) no
    N1 C1 C6 . . . 121.1(3) n
    N1 C1 C2 . . . 118.3(3) n
    C1 C2 C3 . . . 118.6(2) no
    C3 C2 C7 . . . 120.8(2) no
    C1 C2 C7 . . . 120.6(2) no
    C2 C3 C8 . . . 120.5(3) no
    C4 C3 C8 . . . 120.1(3) no
    C2 C3 C4 . . . 119.4(3) no
    C3 C4 C5 . . . 121.5(3) no
    C4 C5 C6 . . . 119.4(3) no
    C1 C6 C5 . . . 120.6(3) no
    N1 C9 C10 . . . 123.4(3) n
    C9 C10 C15 . . . 120.4(2) no
    C11 C10 C15 . . . 116.8(2) no
    C9 C10 C11 . . . 122.9(3) no
    C10 C11 C12 . . . 121.9(3) no
    C11 C12 C13 . . . 120.8(3) no
    C12 C13 C14 . . . 117.3(3) no
    N2 C13 C12 . . . 121.2(3) n
    N2 C13 C14 . . . 121.5(3) n
    C13 C14 C15 . . . 120.9(3) no
    C10 C15 C14 . . . 122.3(3) no
    C3 C4 H4 . . . 119.00 no
    C5 C4 H4 . . . 119.00 no
    C4 C5 H5 . . . 120.00 no
    C6 C5 H5 . . . 120.00 no
    C1 C6 H6 . . . 120.00 no
    C5 C6 H6 . . . 120.00 no
    C2 C7 H7B . . . 110.00 no
    C2 C7 H7C . . . 109.00 no
    C2 C7 H7A . . . 109.00 no
    H7B C7 H7C . . . 109.00 no
    H7A C7 H7B . . . 109.00 no
    H7A C7 H7C . . . 109.00 no
    C3 C8 H8C . . . 109.00 no
    H8B C8 H8C . . . 109.00 no
    H8A C8 H8B . . . 109.00 no
    H8A C8 H8C . . . 109.00 no
    C3 C8 H8B . . . 109.00 no
    C3 C8 H8A . . . 110.00 no
    N1 C9 H9 . . . 118.00 no
    C10 C9 H9 . . . 118.00 no
    C10 C11 H11 . . . 119.00 no
    C12 C11 H11 . . . 119.00 no
    C13 C12 H12 . . . 120.00 no
    C11 C12 H12 . . . 120.00 no
    C13 C14 H14 . . . 120.00 no
    C15 C14 H14 . . . 120.00 no
    C14 C15 H15 . . . 119.00 no
    C10 C15 H15 . . . 119.00 no
    N2 C16 H16B . . . 109.00 no
    N2 C16 H16C . . . 109.00 no
    H16A C16 H16B . . . 109.00 no
    H16A C16 H16C . . . 109.00 no
    N2 C16 H16A . . . 110.00 no
    H16B C16 H16C . . . 109.00 no
    H17A C17 H17C . . . 109.00 no
    H17B C17 H17C . . . 109.00 no
    H17A C17 H17B . . . 109.00 no
    N2 C17 H17A . . . 109.00 no
    N2 C17 H17B . . . 109.00 no
    N2 C17 H17C . . . 109.00 no
    N3 C18 C19 . . . 117.8(3) n
    N3 C18 C23 . . . 121.5(3) n
    C19 C18 C23 . . . 120.7(3) no
    C18 C19 C20 . . . 118.9(3) no
    C18 C19 C24 . . . 120.3(3) no
    C20 C19 C24 . . . 120.8(3) no
    C19 C20 C21 . . . 119.1(3) no
    C19 C20 C25 . . . 120.9(3) no
    C21 C20 C25 . . . 120.0(3) no
    C20 C21 C22 . . . 121.7(3) no
    C21 C22 C23 . . . 119.6(3) no
    C18 C23 C22 . . . 120.1(3) no
    N3 C26 C27 . . . 124.1(3) n
    C26 C27 C28 . . . 123.7(3) no
    C26 C27 C32 . . . 119.6(3) no
    C28 C27 C32 . . . 116.7(3) no
    C27 C28 C29 . . . 121.8(3) no
    C28 C29 C30 . . . 121.0(3) no
    N4 C30 C29 . . . 121.6(3) n
    N4 C30 C31 . . . 121.2(3) n
    C29 C30 C31 . . . 117.2(3) no
    C30 C31 C32 . . . 120.7(3) no
    C27 C32 C31 . . . 122.5(3) no
    C20 C21 H21 . . . 119.00 no
    C22 C21 H21 . . . 119.00 no
    C21 C22 H22 . . . 120.00 no
    C23 C22 H22 . . . 120.00 no
    C18 C23 H23 . . . 120.00 no
    C22 C23 H23 . . . 120.00 no
    C19 C24 H24A . . . 109.00 no
    C19 C24 H24B . . . 109.00 no
    C19 C24 H24C . . . 109.00 no
    H24A C24 H24B . . . 110.00 no
    H24A C24 H24C . . . 109.00 no
    H24B C24 H24C . . . 109.00 no
    C20 C25 H25A . . . 109.00 no
    C20 C25 H25B . . . 109.00 no
    C20 C25 H25C . . . 109.00 no
    H25A C25 H25B . . . 109.00 no
    H25A C25 H25C . . . 109.00 no
    H25B C25 H25C . . . 109.00 no
    N3 C26 H26 . . . 118.00 no
    C27 C26 H26 . . . 118.00 no
    C27 C28 H28 . . . 119.00 no
    C29 C28 H28 . . . 119.00 no
    C28 C29 H29 . . . 120.00 no
    C30 C29 H29 . . . 120.00 no
    C30 C31 H31 . . . 120.00 no
    C32 C31 H31 . . . 120.00 no
    C27 C32 H32 . . . 119.00 no
    C31 C32 H32 . . . 119.00 no
    N4 C33 H33A . . . 109.00 no
    N4 C33 H33B . . . 109.00 no
    N4 C33 H33C . . . 109.00 no
    H33A C33 H33B . . . 109.00 no
    H33A C33 H33C . . . 110.00 no
    H33B C33 H33C . . . 109.00 no
    N4 C34 H34A . . . 109.00 no
    N4 C34 H34B . . . 109.00 no
    N4 C34 H34C . . . 109.00 no
    H34A C34 H34B . . . 110.00 no
    H34A C34 H34C . . . 109.00 no
    H34B C34 H34C . . . 109.00 no
loop_
    _geom_torsion_atom_site_label_1
    _geom_torsion_atom_site_label_2
    _geom_torsion_atom_site_label_3
    _geom_torsion_atom_site_label_4
    _geom_torsion_site_symmetry_1
    _geom_torsion_site_symmetry_2
    _geom_torsion_site_symmetry_3
    _geom_torsion_site_symmetry_4
    _geom_torsion
    _geom_torsion_publ_flag
    C9 N1 C1 C2 . . . . -145.2(3) no
    C9 N1 C1 C6 . . . . 39.0(4) no
    C1 N1 C9 C10 . . . . -176.4(3) no
    C16 N2 C13 C14 . . . . 175.9(3) no
    C16 N2 C13 C12 . . . . -2.6(5) no
    C17 N2 C13 C12 . . . . 178.6(3) no
    C17 N2 C13 C14 . . . . -2.9(5) no
    C26 N3 C18 C23 . . . . 38.3(4) no
    C18 N3 C26 C27 . . . . -176.9(3) no
    C26 N3 C18 C19 . . . . -145.2(3) no
    C34 N4 C30 C31 . . . . 169.5(3) no
    C33 N4 C30 C31 . . . . -14.2(4) no
    C33 N4 C30 C29 . . . . 166.9(3) no
    C34 N4 C30 C29 . . . . -9.5(4) no
    C2 C1 C6 C5 . . . . -1.2(5) no
    C6 C1 C2 C7 . . . . 179.3(3) no
    N1 C1 C6 C5 . . . . 174.4(3) no
    N1 C1 C2 C3 . . . . -175.2(3) no
    C6 C1 C2 C3 . . . . 0.6(4) no
    N1 C1 C2 C7 . . . . 3.5(4) no
    C7 C2 C3 C4 . . . . -178.8(3) no
    C7 C2 C3 C8 . . . . -0.4(4) no
    C1 C2 C3 C4 . . . . -0.2(4) no
    C1 C2 C3 C8 . . . . 178.3(3) no
    C8 C3 C4 C5 . . . . -178.2(3) no
    C2 C3 C4 C5 . . . . 0.3(5) no
    C3 C4 C5 C6 . . . . -0.9(5) no
    C4 C5 C6 C1 . . . . 1.3(5) no
    N1 C9 C10 C11 . . . . 1.8(4) no
    N1 C9 C10 C15 . . . . -177.5(3) no
    C9 C10 C15 C14 . . . . 177.8(3) no
    C11 C10 C15 C14 . . . . -1.6(4) no
    C15 C10 C11 C12 . . . . 1.4(4) no
    C9 C10 C11 C12 . . . . -177.9(3) no
    C10 C11 C12 C13 . . . . 0.4(4) no
    C11 C12 C13 N2 . . . . 176.6(3) no
    C11 C12 C13 C14 . . . . -2.0(4) no
    N2 C13 C14 C15 . . . . -176.8(3) no
    C12 C13 C14 C15 . . . . 1.8(5) no
    C13 C14 C15 C10 . . . . 0.0(5) no
    N3 C18 C19 C24 . . . . 2.5(4) no
    C23 C18 C19 C20 . . . . -1.7(5) no
    N3 C18 C19 C20 . . . . -178.3(3) no
    N3 C18 C23 C22 . . . . 178.2(3) no
    C19 C18 C23 C22 . . . . 1.8(5) no
    C23 C18 C19 C24 . . . . 179.0(3) no
    C24 C19 C20 C21 . . . . 179.7(3) no
    C18 C19 C20 C21 . . . . 0.4(5) no
    C18 C19 C20 C25 . . . . -177.7(3) no
    C24 C19 C20 C25 . . . . 1.5(5) no
    C25 C20 C21 C22 . . . . 179.1(3) no
    C19 C20 C21 C22 . . . . 0.9(5) no
    C20 C21 C22 C23 . . . . -0.9(5) no
    C21 C22 C23 C18 . . . . -0.4(5) no
    N3 C26 C27 C28 . . . . -7.5(5) no
    N3 C26 C27 C32 . . . . 172.2(3) no
    C26 C27 C28 C29 . . . . -177.5(3) no
    C32 C27 C28 C29 . . . . 2.8(5) no
    C26 C27 C32 C31 . . . . 178.7(3) no
    C28 C27 C32 C31 . . . . -1.6(5) no
    C27 C28 C29 C30 . . . . -1.1(5) no
    C28 C29 C30 N4 . . . . 177.2(3) no
    C28 C29 C30 C31 . . . . -1.7(4) no
    N4 C30 C31 C32 . . . . -176.1(3) no
    C29 C30 C31 C32 . . . . 2.9(4) no
    C30 C31 C32 C27 . . . . -1.2(5) no
loop_
    _geom_hbond_atom_site_label_D
    _geom_hbond_atom_site_label_H
    _geom_hbond_atom_site_label_A
    _geom_hbond_site_symmetry_A
    _geom_hbond_distance_DH
    _geom_hbond_distance_HA
    _geom_hbond_distance_DA
    _geom_hbond_angle_DHA
    _geom_hbond_publ_flag
    C7 H7A Cg1 2_656 0.96 2.90 3.756(3) 149 yes
    C16 H16C Cg4 1_645 0.96 2.69 3.434(4) 135 yes
    C32 H32 Cg2 1_565 0.93 2.88 3.698(3) 148 yes
