# Supplementary material for: N-{(E)-[4-(Dimethyl­amino)­phen­yl]methyl­idene}-2,3-dimethyl­aniline
Source: Acta Crystallogr Sect E Struct Rep Online. 2010 Jul 17;66(Pt 8):o2055. doi: 10.1107/S1600536810027832 (PMC3007336; doi:10.1107/S1600536810027832)
Supplement: Supplementary file 2 [file e-66-o2055-Isup2.hkl]

#
# h,k,l, Fc-squared, Fo-squared, sigma(Fo-squared) and status flag
#
data_I
_shelx_title ' R20_0m in P-1'
_shelx_refln_list_code          4
_shelx_F_calc_maximum      234.78
_exptl_crystal_F_000       544.00
_reflns_d_resolution_high  0.8393
 
loop_
 _symmetry_equiv_pos_as_xyz
 'x, y, z'
 '-x, -y, -z'
 
_cell_length_a     7.6556
_cell_length_b     7.7296
_cell_length_c    25.0590
_cell_angle_alpha  93.843
_cell_angle_beta   95.436
_cell_angle_gamma  97.431
 
_shelx_F_squared_multiplier     1.000
 
loop_
 _refln_index_h
 _refln_index_k
 _refln_index_l
 _refln_F_squared_calc
 _refln_F_squared_meas
 _refln_F_squared_sigma
 _refln_observed_status
   1   0   0     1694.79     1819.10     46.14 o
   2   0   0      976.05      903.56     22.55 o
   3   0   0      866.82      799.27     22.45 o
   4   0   0      791.29      816.65     21.84 o
   5   0   0       18.43        3.24      4.53 o
   6   0   0       17.77       14.89      6.40 o
   7   0   0        6.49       -1.28      6.06 o
   8   0   0        7.86       -0.81     11.48 o
  -9   1   0        1.28        7.39     13.98 o
  -8   1   0        0.30       10.12      5.38 o
  -7   1   0        1.50       -2.99      4.34 o
  -6   1   0        0.03        0.94      2.84 o
  -5   1   0        7.03        7.58      2.78 o
  -4   1   0       33.01       40.11      3.47 o
  -3   1   0        6.47       13.12      2.25 o
  -2   1   0      146.41      137.54      3.36 o
  -1   1   0       29.64       27.84      1.83 o
   0   1   0       27.89       23.75      1.60 o
   1   1   0     1171.06     1215.94     17.49 o
   2   1   0      138.08      149.20     10.72 o
   3   1   0       42.02       73.07     11.21 o
   4   1   0       41.15       26.67      7.50 o
   5   1   0       22.81       24.74      8.41 o
   6   1   0        4.89        2.12      5.61 o
   7   1   0       36.41       11.66     12.24 o
   8   1   0        6.53       18.65     14.80 o
  -9   2   0       22.33       35.65     10.43 o
  -8   2   0       43.60       43.01      6.89 o
  -7   2   0        0.10       -4.55      4.36 o
  -6   2   0        6.16        9.70      4.15 o
  -5   2   0        2.31        1.61      3.06 o
  -4   2   0      244.83      227.51      5.54 o
  -3   2   0       28.79       30.89      2.50 o
  -2   2   0     2351.87     2378.70     33.45 o
  -1   2   0     5731.70     7143.13     99.26 o
   0   2   0       29.62       34.20      2.94 o
   1   2   0     3154.39     3493.78     42.82 o
   2   2   0      609.86      587.75      9.40 o
   3   2   0      140.19      137.69      6.30 o
   4   2   0      104.60      106.41      5.67 o
   6   2   0        0.04       -4.66      8.16 o
   7   2   0       19.23       23.90     13.99 o
   8   2   0        0.03        4.78     13.17 o
  -8   3   0        7.98        7.29      5.56 o
  -7   3   0       22.34       21.15      5.66 o
  -6   3   0        0.32       -2.69      3.68 o
  -5   3   0       13.29       10.72      2.84 o
  -4   3   0       28.44       23.25      3.16 o
  -3   3   0        1.45        0.19      2.13 o
  -2   3   0       14.72        9.72      3.45 o
  -1   3   0      320.71      277.17      7.91 o
   0   3   0      129.15      152.12      6.40 o
   1   3   0     1732.46     1728.91     23.61 o
   2   3   0      242.87      255.09      7.02 o
   3   3   0       94.32      118.85      5.81 o
   4   3   0       19.71       19.72      2.82 o
   5   3   0        7.83       11.73      2.87 o
   6   3   0       98.79       81.34      6.42 o
   7   3   0        0.12       -6.48      5.13 o
   8   3   0        1.08       18.29     15.50 o
  -8   4   0        1.90        6.87     12.85 o
  -7   4   0       13.71       18.41      6.79 o
  -6   4   0      131.96      135.43      8.68 o
  -5   4   0       14.47       15.98      3.44 o
  -4   4   0        0.25        1.86      2.59 o
  -3   4   0       85.80       94.51      6.54 o
  -2   4   0       54.83       66.83      7.36 o
  -1   4   0      331.48      342.74     12.29 o
   0   4   0       55.46       46.87      6.66 o
   1   4   0     1079.35      994.88     17.24 o
   2   4   0       27.16       26.51      3.24 o
   3   4   0      656.83      723.60     26.57 o
   4   4   0        7.12       13.16      4.55 o
   5   4   0        1.10       -4.84      5.14 o
   6   4   0       15.08       18.42      4.99 o
   7   4   0       11.87        3.62      5.66 o
  -8   5   0        1.42        6.85      7.09 o
  -7   5   0        0.69        9.73      6.53 o
  -6   5   0       10.08        9.26      4.60 o
  -5   5   0      138.86      131.91      7.68 o
  -4   5   0        2.92        0.56      3.35 o
  -3   5   0       43.67       45.79      7.66 o
  -2   5   0       34.40       29.41      6.73 o
  -1   5   0       26.12       28.90      5.53 o
   0   5   0       83.80       95.79      6.61 o
   1   5   0        6.93       14.15      3.53 o
   2   5   0       37.75       35.96      4.02 o
   3   5   0      344.20      342.53     14.07 o
   4   5   0       45.64       47.45     14.23 o
   5   5   0        0.82       -1.97     18.53 o
   6   5   0        2.01        4.78      6.34 o
  -7   6   0       92.87      123.25     12.94 o
  -6   6   0       42.85       46.40      7.42 o
  -5   6   0       23.74       17.72      6.40 o
  -4   6   0        0.72        3.25      4.31 o
  -3   6   0      106.99      108.69     11.58 o
  -2   6   0        0.14        3.43      5.49 o
  -1   6   0        0.24       -0.80      4.60 o
   0   6   0        8.37        6.84      5.02 o
   1   6   0       92.94      110.41      7.31 o
   2   6   0       32.00       27.47      4.68 o
   3   6   0       46.78       55.29      8.14 o
   4   6   0       11.37       13.22     15.15 o
   5   6   0        1.20       11.87      7.20 o
   6   6   0        3.58        9.24     13.40 o
  -6   7   0        5.59       14.95      9.94 o
  -5   7   0        3.02       -0.14      4.71 o
  -4   7   0       14.48       21.98      9.16 o
  -3   7   0       11.59       22.18      8.95 o
  -2   7   0       21.91       20.65      7.61 o
  -1   7   0       34.79       25.33      5.81 o
   0   7   0        4.71        6.32      3.49 o
   1   7   0       10.67        8.50      4.46 o
   2   7   0        0.73       -3.62      4.02 o
   3   7   0       31.42       11.43     10.96 o
   4   7   0       25.07       12.71     12.12 o
  -5   8   0        0.65        2.34      7.27 o
  -4   8   0        2.43       -3.80      7.45 o
  -3   8   0       12.40       20.90     11.31 o
  -2   8   0       13.13       31.17     10.68 o
  -1   8   0        0.54        5.79      7.31 o
   0   8   0       19.13       21.77      9.59 o
   1   8   0      163.13      136.59     17.39 o
   2   8   0        0.11       -5.36     10.25 o
   3   8   0       27.35       25.06     14.46 o
  -3   9   0        3.71       -7.70      6.83 o
  -2   9   0        0.10       17.57      9.74 o
  -1   9   0        1.20       19.54     18.59 o
   0   9   0       31.82       27.89      9.85 o
   0  -9   1        4.27       13.73      7.98 o
   1  -9   1        0.67        6.29      9.13 o
   2  -9   1        0.10        0.64     14.56 o
   3  -9   1        7.80       11.07      9.56 o
  -3  -8   1       10.41        1.63     11.54 o
  -2  -8   1        0.34        3.50     10.84 o
  -1  -8   1       40.34       37.00     12.94 o
   0  -8   1        1.09        9.29      8.39 o
   1  -8   1        8.74       14.64      8.36 o
   2  -8   1        0.08        3.37      8.04 o
   3  -8   1        0.03       -5.40      7.50 o
   4  -8   1        2.05       -6.45      6.98 o
   5  -8   1        2.00        9.95      8.40 o
  -4  -7   1        0.06       -2.45     10.25 o
  -3  -7   1       26.26       42.90     15.86 o
  -2  -7   1        1.24       -5.69      3.79 o
  -1  -7   1       17.49       21.22      5.13 o
   0  -7   1      188.95      173.96     11.26 o
   1  -7   1       24.09       23.09      6.23 o
   2  -7   1       37.62       38.58      8.64 o
   3  -7   1       15.81       30.00      8.34 o
   4  -7   1       22.29       12.06      6.86 o
   5  -7   1        1.98       -4.02      5.53 o
   6  -7   1       41.57       46.08     10.96 o
  -6  -6   1       11.96       19.06     18.36 o
  -5  -6   1        3.61       20.83      7.84 o
  -4  -6   1       11.26      -10.49      6.99 o
  -3  -6   1       77.32       79.09      8.95 o
  -2  -6   1      196.67      201.39      8.46 o
  -1  -6   1        1.50        0.95      3.40 o
   0  -6   1      121.70      134.19      9.60 o
   1  -6   1        5.06        1.18      4.28 o
   2  -6   1      349.56      321.89     19.02 o
   3  -6   1        1.18       -6.96      4.64 o
   4  -6   1       14.78       16.40      5.14 o
   5  -6   1        4.53        9.31      5.00 o
   6  -6   1        0.06        2.73      4.37 o
   7  -6   1        5.94        8.90      7.12 o
  -6  -5   1        1.69       13.48      9.85 o
  -5  -5   1        1.21       -7.79      5.19 o
  -4  -5   1       14.25       23.17      7.81 o
  -3  -5   1       23.62       22.61      5.31 o
  -2  -5   1      102.63       92.94      5.27 o
  -1  -5   1       14.03       11.37      3.45 o
   0  -5   1       29.57       28.47      4.43 o
   1  -5   1       19.28       22.59      6.30 o
   2  -5   1       15.80       21.19      8.36 o
   3  -5   1        9.01        7.12      4.66 o
   4  -5   1        0.13       -4.18      3.01 o
   5  -5   1        0.02       -1.65      3.10 o
   6  -5   1        6.99       12.82      4.60 o
   7  -5   1       19.72       21.33      7.83 o
   8  -5   1       32.80       44.66      9.97 o
  -7  -4   1        2.90       10.75      4.21 o
  -6  -4   1       11.24       16.78      6.73 o
  -5  -4   1       31.68       27.21      5.46 o
  -4  -4   1        1.76       -0.75      4.69 o
  -3  -4   1       17.31        6.16      3.83 o
  -2  -4   1      632.29      635.69     12.82 o
  -1  -4   1       29.63       34.93      3.70 o
   0  -4   1      327.17      273.26     10.43 o
   1  -4   1     1539.95     1476.70     32.20 o
   2  -4   1       10.68       10.63      4.33 o
   3  -4   1       25.94       36.80      4.65 o
   4  -4   1        6.50        7.34      3.24 o
   5  -4   1        6.01        3.77      3.01 o
   6  -4   1      126.61      130.11      8.17 o
   7  -4   1        2.46        5.91      6.22 o
   8  -4   1       22.97       35.46      9.64 o
  -8  -3   1        1.88        5.59     11.89 o
  -7  -3   1       25.30       20.44      6.36 o
  -6  -3   1       38.52       42.22      4.33 o
  -5  -3   1        1.12        1.57      2.42 o
  -4  -3   1        0.07       -2.40      2.66 o
  -3  -3   1     1273.25     1375.21     22.80 o
  -2  -3   1     1452.86     1560.65     22.45 o
  -1  -3   1     1596.41     1621.46     22.36 o
   0  -3   1     3031.55     3163.41     43.74 o
   1  -3   1       19.44       20.05      3.19 o
   2  -3   1      231.31      208.47      9.35 o
   3  -3   1       11.00       15.19      2.83 o
   4  -3   1       90.94      103.85      5.43 o
   5  -3   1       10.08       10.00      4.03 o
   6  -3   1        2.34        1.68      4.18 o
   7  -3   1        0.89       -1.10      4.72 o
   8  -3   1       50.88       43.30      9.55 o
  -8  -2   1        5.97       17.36     13.87 o
  -7  -2   1        1.67       -4.43      9.90 o
  -6  -2   1        0.09        6.29     10.02 o
  -4  -2   1        0.09       -3.11      2.07 o
  -3  -2   1      798.86      828.40     20.25 o
  -2  -2   1       59.55       61.96      3.18 o
  -1  -2   1     3235.79     3497.51     38.54 o
   0  -2   1     7762.89    10313.91    141.29 o
   1  -2   1     1302.48     1308.49     23.02 o
   2  -2   1        1.03        1.76      2.09 o
   3  -2   1      663.09      700.43     11.11 o
   4  -2   1        0.01        1.10      1.58 o
   5  -2   1        0.43        1.34      2.99 o
   6  -2   1        0.11       -4.62      3.08 o
   7  -2   1        0.76       -0.91      6.39 o
   8  -2   1        4.80        9.74      8.88 o
   9  -2   1        3.05        5.00      6.39 o
  -8  -1   1       15.67        8.86     11.54 o
  -7  -1   1       31.97       48.51     16.32 o
  -6  -1   1        4.73       14.77      8.22 o
  -5  -1   1        1.09       -0.47      6.76 o
  -4  -1   1      451.72      507.07     35.58 o
  -3  -1   1        4.17       13.75      7.46 o
  -2  -1   1      115.11      101.42     12.44 o
  -1  -1   1      165.41      152.20      3.52 o
   0  -1   1       65.64       68.45      2.66 o
   1  -1   1      579.35      543.55      8.67 o
   2  -1   1       19.84       23.62      1.96 o
   3  -1   1      125.48      126.71      5.05 o
   4  -1   1      687.94      759.97     15.05 o
   5  -1   1       22.30       29.17      4.43 o
   6  -1   1        3.08        1.48      2.95 o
   7  -1   1       54.31       47.52      6.81 o
   8  -1   1        0.01       -5.74      4.70 o
   9  -1   1        3.87        4.52      9.69 o
  -9   0   1        0.75       10.49     12.35 o
  -8   0   1       43.75       40.58      7.20 o
  -7   0   1        6.75       12.09      5.11 o
  -6   0   1        6.74        6.72      5.67 o
  -5   0   1        0.00       -2.85      3.75 o
  -4   0   1       44.84       50.30      6.87 o
  -3   0   1      145.14      150.17      9.48 o
  -2   0   1        2.16       -3.90      2.60 o
  -1   0   1       35.65       37.18      2.64 o
   1   0   1       10.11       10.10      1.82 o
   2   0   1        2.46        1.12      2.82 o
   3   0   1      175.53      175.41     10.40 o
   4   0   1        0.00       -0.84      4.51 o
   5   0   1        0.02       -5.05      3.81 o
   6   0   1        2.25        4.09      5.34 o
   7   0   1        0.28        3.01      3.69 o
   8   0   1        9.00        7.44      5.54 o
  -9   1   1        8.31       12.82     14.22 o
  -8   1   1       43.93       42.96      7.55 o
  -7   1   1       80.41       87.86      8.63 o
  -6   1   1        3.32        2.06      2.78 o
  -5   1   1       32.53       24.61      3.45 o
  -4   1   1        0.33       -0.49      1.93 o
  -3   1   1      141.67      149.47      5.22 o
  -2   1   1       76.15       75.43      2.54 o
  -1   1   1      609.57      571.91      8.81 o
   0   1   1     3266.94     4086.38     61.72 o
   2   1   1      528.33      542.87     20.16 o
   3   1   1     5940.57     7582.66    190.09 o
   4   1   1      402.27      394.82     23.06 o
   5   1   1        0.00        2.34      5.51 o
   6   1   1        2.91       -9.10      6.07 o
   7   1   1       53.31       29.05     15.75 o
   8   1   1        0.01       -2.33     12.12 o
  -9   2   1        9.42        6.78     12.99 o
  -8   2   1       11.31       14.10      5.45 o
  -7   2   1        9.86       -3.50      3.95 o
  -6   2   1       70.49       77.67      6.74 o
  -5   2   1        4.66        4.79      3.03 o
  -4   2   1        0.62        3.54      1.68 o
  -3   2   1       30.58       30.63      2.35 o
  -2   2   1      407.70      388.82     11.90 o
  -1   2   1     1340.53     1406.60     22.41 o
   0   2   1      107.47      107.75      4.51 o
   1   2   1     3716.64     4108.39     47.33 o
   2   2   1      408.16      466.53     10.08 o
   3   2   1       37.17       50.80      2.91 o
   4   2   1      349.87      351.53     11.62 o
   5   2   1        1.99       -1.46      2.98 o
   6   2   1        4.94        5.24     10.37 o
   7   2   1        0.92        2.10     11.65 o
   8   2   1        2.32        3.85     12.23 o
  -8   3   1       73.52       75.46      8.83 o
  -7   3   1      290.82      302.92     14.00 o
  -6   3   1        3.60       -0.82      3.76 o
  -5   3   1        8.07        6.63      3.07 o
  -4   3   1        0.00       -0.41      2.04 o
  -3   3   1       84.57       81.05      4.87 o
  -2   3   1       16.46       23.51      4.10 o
  -1   3   1        6.66        5.04      2.59 o
   0   3   1      982.85      886.98     16.44 o
   1   3   1      531.66      516.86      9.30 o
   2   3   1      913.65      845.09     15.25 o
   3   3   1        8.31        5.10      3.08 o
   4   3   1       13.80       19.02      3.11 o
   5   3   1        0.21        2.55      3.04 o
   6   3   1       12.83       10.10      4.22 o
   7   3   1        0.09       -3.47      4.61 o
   8   3   1        2.11       -4.89     13.98 o
  -8   4   1       26.52       25.48      7.93 o
  -7   4   1       28.29       22.75     10.09 o
  -6   4   1        6.22        3.52      4.65 o
  -5   4   1        0.29        0.09      2.54 o
  -4   4   1       36.18       33.25      3.89 o
  -3   4   1       37.31       23.50      5.20 o
  -2   4   1      205.20      219.26     11.03 o
  -1   4   1      130.32       93.00      7.34 o
   0   4   1      311.33      320.70     11.63 o
   1   4   1      100.62       93.27      5.48 o
   2   4   1     1165.36     1079.42     17.85 o
   3   4   1       24.91       32.50      6.17 o
   4   4   1        1.76        6.35      3.99 o
   5   4   1        1.07       -2.05      5.46 o
   6   4   1       50.04       40.78     10.95 o
   7   4   1       17.21       21.97      6.20 o
  -8   5   1        0.01        1.83      8.80 o
  -7   5   1        0.98       10.51      6.71 o
  -6   5   1      294.66      307.43     13.36 o
  -5   5   1        3.65       -0.18      4.56 o
  -4   5   1        0.53       -1.18      3.03 o
  -3   5   1       98.72       99.55     10.45 o
  -2   5   1       34.59       23.83      5.43 o
  -1   5   1      138.03      141.30      9.93 o
   0   5   1       88.77       77.29      7.84 o
   1   5   1       24.93       23.30      8.41 o
   2   5   1      192.23      180.78      7.46 o
   3   5   1       13.53       12.74      4.80 o
   4   5   1        3.89       -2.79      6.93 o
   5   5   1       12.38       17.88      7.81 o
   6   5   1       21.40       32.16      9.33 o
  -7   6   1        0.00        6.55      5.82 o
  -6   6   1        0.25        5.30      4.20 o
  -5   6   1        4.67        1.34      4.21 o
  -4   6   1        2.96       -3.37      3.89 o
  -3   6   1        0.45        5.73      7.55 o
  -2   6   1        3.94        2.83      5.53 o
  -1   6   1        0.32       -0.25      4.64 o
   0   6   1        0.25        3.59      3.69 o
   1   6   1        0.36       -1.57      3.27 o
   2   6   1      114.24      124.75      8.29 o
   3   6   1        1.07       -0.95      5.93 o
   4   6   1        6.00       14.78      7.83 o
   5   6   1        0.07       14.13      7.94 o
  -6   7   1       20.87       22.01      7.62 o
  -5   7   1        2.56        9.55      5.47 o
  -4   7   1       28.62       25.45      8.46 o
  -3   7   1        0.78       -1.57      9.13 o
  -2   7   1       62.41       61.52     11.90 o
  -1   7   1       24.67       19.82      6.93 o
   0   7   1       11.22        5.12      3.35 o
   1   7   1        9.96       15.34      5.14 o
   2   7   1       46.80       44.03      6.32 o
   3   7   1       43.22       22.62     12.94 o
   4   7   1        9.84       12.35     12.24 o
  -5   8   1        2.88       11.18      8.61 o
  -4   8   1        5.55       -1.17      7.01 o
  -3   8   1        5.83        0.24      8.11 o
  -2   8   1        6.10       16.91      9.49 o
  -1   8   1        0.11        1.83     10.70 o
   0   8   1       14.66        8.02      7.72 o
   1   8   1        5.16       14.03      8.87 o
   2   8   1       14.39       12.82     13.05 o
   3   8   1        0.05       -9.09     10.02 o
  -2   9   1        0.20       -9.90      7.50 o
  -1   9   1        0.41       -1.59      7.88 o
   0   9   1        3.67        4.62      7.66 o
   0  -9   2       13.86       14.91      8.28 o
   1  -9   2        1.21       -5.15      8.11 o
   2  -9   2       11.82       10.67      9.58 o
   3  -9   2        1.58        6.01      8.73 o
  -3  -8   2        0.37       13.28     13.52 o
  -2  -8   2        7.17       -7.11     10.60 o
  -1  -8   2       45.15       32.07     10.78 o
   0  -8   2        3.49       -4.75      6.83 o
   1  -8   2        4.67       -8.73      6.30 o
   2  -8   2        9.29        2.86      7.84 o
   3  -8   2       13.61        0.13      8.34 o
   4  -8   2        4.74       -1.17     12.12 o
   5  -8   2        0.17       -5.47      7.09 o
  -4  -7   2        7.00       -0.23     10.60 o
  -2  -7   2       20.45       19.04      5.39 o
  -1  -7   2        5.27        6.89      4.47 o
   0  -7   2        0.81        1.22      4.50 o
   1  -7   2        0.43        2.95      5.00 o
   2  -7   2        0.03       -2.04      4.83 o
   3  -7   2        2.43        1.49      6.09 o
   4  -7   2        0.13       -0.61      5.99 o
   5  -7   2       35.91       30.96      8.23 o
   6  -7   2       43.88       64.86     30.61 o
  -6  -6   2        0.06       18.94     18.76 o
  -5  -6   2       12.69       28.76      8.46 o
  -4  -6   2        7.21       -1.59      6.92 o
  -3  -6   2       49.42       38.45      7.20 o
  -2  -6   2       22.98       20.88      5.44 o
  -1  -6   2        2.35       -1.45      3.32 o
   0  -6   2        5.99        7.97      3.31 o
   1  -6   2      262.00      250.87     14.29 o
   2  -6   2        6.09       -4.76      4.97 o
   3  -6   2        2.65       -5.61      4.59 o
   4  -6   2        4.93       -0.61      4.10 o
   5  -6   2        0.00       -5.60      4.36 o
   6  -6   2       51.44       66.87      7.45 o
   7  -6   2       37.77       45.64     10.18 o
  -6  -5   2       24.86       38.63      8.16 o
  -5  -5   2       22.30       12.82      7.20 o
  -4  -5   2        0.11       -4.63      5.79 o
  -3  -5   2        6.32        5.25      4.64 o
  -2  -5   2        5.30        3.20      2.74 o
  -1  -5   2       72.98       84.58      5.94 o
   0  -5   2       49.90       49.07      5.11 o
   1  -5   2      275.25      286.37     13.85 o
   2  -5   2        0.08       -5.94      3.96 o
   3  -5   2        3.56        6.02      4.61 o
   4  -5   2        7.97       10.54      3.86 o
   5  -5   2        0.00        2.97      3.28 o
   6  -5   2        0.32       -1.68      3.97 o
   7  -5   2        1.42        4.54      5.90 o
   8  -5   2        1.53       11.64      7.22 o
  -7  -4   2        0.01        2.58      4.07 o
  -6  -4   2        0.54        3.98      3.70 o
  -5  -4   2        7.36        6.27      3.86 o
  -4  -4   2       80.91       83.90      5.96 o
  -3  -4   2        0.53        1.04      1.95 o
  -2  -4   2        1.37       -3.60      2.82 o
  -1  -4   2      861.87      852.69     18.61 o
   0  -4   2      268.90      256.86      9.21 o
   1  -4   2      829.73      744.26     22.59 o
   2  -4   2      460.36      391.84     16.16 o
   3  -4   2       87.87       90.96      6.75 o
   4  -4   2       13.32       11.02      3.55 o
   5  -4   2        1.83        4.83      2.96 o
   6  -4   2       12.80       14.94      5.19 o
   7  -4   2       10.22       13.12      6.67 o
   8  -4   2        0.00        6.43      9.36 o
  -8  -3   2        0.93        2.45     12.47 o
  -7  -3   2       44.75       54.82      5.61 o
  -6  -3   2        2.11        1.93      3.08 o
  -5  -3   2        0.02        1.57      2.48 o
  -4  -3   2        1.66        2.53      2.23 o
  -3  -3   2      180.12      230.54      6.92 o
  -2  -3   2      182.15      189.43      4.46 o
  -1  -3   2      639.63      658.96     12.23 o
   0  -3   2      302.37      284.03      7.71 o
   1  -3   2       25.90       14.41      3.70 o
   2  -3   2     1047.09     1107.30     27.21 o
   3  -3   2       33.09       45.80      4.23 o
   4  -3   2       52.72       51.66      4.38 o
   5  -3   2        2.96        6.47      2.96 o
   6  -3   2        0.16        4.16      4.19 o
   7  -3   2        0.93       -1.57      4.83 o
   8  -3   2        9.28        4.67      5.41 o
  -8  -2   2        5.28       40.09     17.60 o
  -7  -2   2        7.01       15.85     13.17 o
  -5  -2   2        0.75        2.10      3.38 o
  -4  -2   2       73.37       74.20      6.31 o
  -3  -2   2      267.46      282.03      6.59 o
  -2  -2   2     1084.06     1100.87     16.98 o
  -1  -2   2     1679.39     1767.15     20.57 o
   0  -2   2    55121.20       -3.19      2.13 o
   1  -2   2    12202.44    18564.88    307.42 o
   2  -2   2      208.64      200.83      7.19 o
   3  -2   2      302.58      271.18      8.02 o
   4  -2   2      344.73      330.88      7.51 o
   5  -2   2        3.96        5.18      3.77 o
   6  -2   2       22.11       28.00      4.74 o
   7  -2   2       13.45        5.80      4.99 o
   8  -2   2       16.33        0.58      5.77 o
  -8  -1   2        5.23       11.89     11.30 o
  -7  -1   2        3.76       -3.61      9.21 o
  -6  -1   2        0.52       -3.48      6.07 o
  -5  -1   2       16.77       16.55     10.38 o
  -4  -1   2       17.78       37.31     11.43 o
  -3  -1   2        4.35        1.05      6.06 o
  -2  -1   2      175.42      158.00      6.47 o
  -1  -1   2      167.24      150.58      2.88 o
   0  -1   2        5.21       -1.48      0.99 o
   1  -1   2     1106.63     1145.77     16.51 o
   2  -1   2      528.52      513.23      8.32 o
   3  -1   2       18.03       18.03      2.60 o
   4  -1   2       12.04       18.91      3.96 o
   5  -1   2        2.59        6.12      2.80 o
   6  -1   2        2.51       -0.42      2.99 o
   7  -1   2        2.28       -0.39      4.47 o
   8  -1   2        0.92        5.73      4.87 o
  -9   0   2       34.27       56.20     18.77 o
  -8   0   2       24.59       15.43     11.42 o
  -7   0   2        3.19        6.74      4.18 o
  -6   0   2        0.03        0.51      2.04 o
  -5   0   2       56.42       58.41      7.93 o
  -4   0   2      355.80      341.24     21.40 o
  -3   0   2       27.15       34.86      7.36 o
  -2   0   2     1949.71     2060.52     33.37 o
  -1   0   2     6094.70     8708.40    120.90 o
   1   0   2        8.35        7.12      1.06 o
   2   0   2      847.09      781.33     13.28 o
   3   0   2     1327.18     1477.52     36.77 o
   4   0   2       94.46       96.32      9.19 o
   5   0   2        0.23       -0.51      3.92 o
   6   0   2       69.59       72.54      4.99 o
   7   0   2       29.19       25.46      5.14 o
   8   0   2        0.13        1.01      7.87 o
  -9   1   2        0.25        0.58     11.65 o
  -8   1   2        2.57       -0.89      5.53 o
  -7   1   2       28.92       22.42      6.88 o
  -6   1   2        1.44        1.10      2.92 o
  -5   1   2        3.68        1.59      2.35 o
  -4   1   2        4.68        2.88      2.31 o
  -3   1   2        1.13       -2.00      1.33 o
  -2   1   2        1.83        3.10      1.24 o
  -1   1   2      147.76      141.81      4.08 o
   0   1   2       16.26       11.97      1.42 o
   1   1   2     2618.72     2863.78     34.73 o
   2   1   2      479.48      462.59     10.47 o
   3   1   2       89.94       83.27      8.14 o
   4   1   2      265.34      307.48     16.73 o
   5   1   2       29.84       13.80      6.81 o
   6   1   2       61.75       73.43     12.83 o
   7   1   2        0.38      -10.14      6.76 o
   8   1   2       14.22       23.54     14.80 o
  -9   2   2        3.69        2.57      7.87 o
  -8   2   2       43.06       45.84      7.08 o
  -7   2   2       71.16       71.62      7.07 o
  -6   2   2      242.40      237.83     14.18 o
  -5   2   2       16.36       10.56      3.01 o
  -4   2   2       15.65       19.37      2.15 o
  -3   2   2      342.16      340.68      6.99 o
  -2   2   2     1230.26     1211.81     16.27 o
  -1   2   2     1502.25     1528.11     26.49 o
   0   2   2       46.15       53.05      3.43 o
   1   2   2     3150.13     3216.99     40.05 o
   2   2   2      438.76      454.83      9.53 o
   3   2   2      877.82      970.38     18.25 o
   4   2   2      552.06      597.40     14.95 o
   5   2   2       40.28       56.52      6.47 o
   6   2   2       55.98       39.79     15.52 o
   7   2   2       11.93       12.24     13.87 o
   8   2   2       26.27       19.12     15.74 o
  -8   3   2       14.89       15.27      6.89 o
  -7   3   2       14.52       21.54      5.73 o
  -6   3   2      101.32      100.20     10.37 o
  -5   3   2      165.86      184.43      7.83 o
  -4   3   2       38.89       29.99      3.23 o
  -3   3   2        6.11        4.29      2.18 o
  -2   3   2        1.08        3.22      2.74 o
  -1   3   2        0.06       -1.69      2.26 o
   0   3   2      142.64      158.79      6.65 o
   1   3   2      415.92      366.33      7.61 o
   2   3   2      863.35      747.58     12.45 o
   3   3   2      563.97      583.35     15.13 o
   4   3   2       15.22       17.65      3.88 o
   5   3   2       18.67       12.51      3.11 o
   6   3   2        7.33        3.09      4.19 o
   7   3   2        0.11        4.70      7.78 o
  -8   4   2        0.17        3.52      9.56 o
  -7   4   2      382.44      423.20     19.72 o
  -6   4   2      554.67      582.60     18.10 o
  -5   4   2       70.64       67.87      7.75 o
  -4   4   2      188.88      163.51      7.10 o
  -3   4   2      198.05      220.31      9.26 o
  -2   4   2      123.74      120.77      8.38 o
  -1   4   2      144.91      160.29      9.32 o
   0   4   2       61.18       70.47      6.41 o
   1   4   2        2.74        3.20      2.42 o
   2   4   2       37.73       34.48      3.35 o
   3   4   2       89.01      105.74      9.70 o
   4   4   2        0.10       -4.32      3.58 o
   5   4   2       49.21       63.91     17.32 o
   6   4   2        2.99       -2.84      4.60 o
   7   4   2        0.39       11.91      5.19 o
  -8   5   2       17.58       25.06      8.19 o
  -7   5   2        0.02        0.03      5.05 o
  -6   5   2      102.99      102.68      8.51 o
  -5   5   2        2.07       -1.82      2.73 o
  -4   5   2       25.86       21.77      4.16 o
  -3   5   2       15.12       18.68      6.11 o
  -2   5   2       25.34       30.80      5.86 o
  -1   5   2      223.96      221.45     12.28 o
   0   5   2       75.75       61.56      7.04 o
   1   5   2        6.42        8.94      3.14 o
   2   5   2       55.63       51.59      4.19 o
   3   5   2      437.56      430.14     15.70 o
   4   5   2       29.46       12.88     15.62 o
   5   5   2        1.44       13.99      7.21 o
   6   5   2        3.13        5.71      6.81 o
  -7   6   2       31.68       37.55      9.55 o
  -6   6   2       12.16       24.29      5.30 o
  -5   6   2       55.39       53.58      6.95 o
  -4   6   2        0.00       -2.56      3.81 o
  -3   6   2       69.30       75.00     10.37 o
  -2   6   2       30.08       25.93      6.09 o
  -1   6   2       67.90       69.19      9.22 o
   0   6   2        2.63       -1.32      3.85 o
   1   6   2      222.52      223.23     10.32 o
   2   6   2        5.08       10.37      3.97 o
   3   6   2       71.43       63.65     11.71 o
   4   6   2       60.72       77.01     12.20 o
   5   6   2        0.59       14.65      8.17 o
  -6   7   2        1.22        0.22      5.95 o
  -5   7   2       17.97       19.93     12.12 o
  -4   7   2        0.03        2.23      6.87 o
  -3   7   2        3.38        0.34      5.78 o
  -2   7   2        0.02       -5.12      6.39 o
  -1   7   2       32.80       32.84     11.18 o
   0   7   2       41.12       27.65      6.96 o
   1   7   2       47.35       56.59      6.88 o
   2   7   2        0.29       -0.13      4.31 o
   3   7   2       45.73       55.05     16.21 o
   4   7   2       80.33       74.80     19.02 o
  -5   8   2        5.11        7.73      7.41 o
  -4   8   2        1.18        0.06      7.79 o
  -3   8   2        8.79        1.56      8.26 o
  -2   8   2        1.34       -1.17      7.91 o
  -1   8   2        5.34        2.96      6.77 o
   0   8   2        0.26       -7.84      5.98 o
   1   8   2       25.02       46.49     20.17 o
   2   8   2       14.25       -2.45     10.37 o
   3   8   2        1.66       -0.47     11.54 o
  -2   9   2        3.85        9.85     10.11 o
  -1   9   2        0.32       -5.42      7.75 o
   0   9   2        5.45       -0.44      7.37 o
   0  -9   3       53.24       72.53     13.77 o
   1  -9   3       22.41       42.45     13.13 o
   2  -9   3        0.26        1.14      8.44 o
   3  -9   3       11.88        8.95      8.68 o
  -3  -8   3        9.01        0.70     12.00 o
  -2  -8   3        2.18       -5.94      9.90 o
  -1  -8   3       26.60       16.77     10.08 o
   0  -8   3        2.32        1.23      9.03 o
   1  -8   3       20.72       12.29      7.59 o
   2  -8   3       68.59       69.72     13.82 o
   3  -8   3       35.04       45.37     12.73 o
   4  -8   3        3.91       -1.80      8.22 o
   5  -8   3        0.92        2.56      6.54 o
  -4  -7   3        3.18       -8.86      9.56 o
  -3  -7   3       13.21       -6.41     10.61 o
  -2  -7   3        0.32        1.38      4.05 o
  -1  -7   3        0.03       -0.87      4.09 o
   0  -7   3       13.20       10.41      5.26 o
   1  -7   3       23.19       16.37      6.21 o
   2  -7   3        7.58        0.71      5.04 o
   3  -7   3        1.58        3.05      5.51 o
   4  -7   3        1.42        3.55      6.01 o
   5  -7   3        1.96       -0.33      5.57 o
   6  -7   3        3.59        0.95     11.71 o
  -6  -6   3        0.95        5.09     12.41 o
  -5  -6   3        0.02        8.73     11.13 o
  -4  -6   3        0.02        5.37      7.23 o
  -3  -6   3       25.22       26.56      6.05 o
  -2  -6   3       43.08       58.25      5.35 o
  -1  -6   3        0.47       -3.34      3.29 o
   0  -6   3      118.85      106.97      8.53 o
   1  -6   3      340.02      315.38     16.11 o
   2  -6   3        4.60        2.08      4.98 o
   3  -6   3       14.63       10.03      5.45 o
   4  -6   3        5.49        4.61      4.52 o
   5  -6   3        0.10       -2.64      4.73 o
   6  -6   3       86.20       91.95      9.56 o
   7  -6   3       23.88       29.88      8.65 o
  -6  -5   3       15.22       16.95     13.40 o
  -5  -5   3        0.00        3.72      6.62 o
  -4  -5   3        2.70        0.03      6.12 o
  -3  -5   3       46.34       63.90      7.18 o
  -2  -5   3      302.54      334.75     10.77 o
  -1  -5   3       10.72        8.07      3.44 o
   0  -5   3      460.48      415.87     12.97 o
   1  -5   3       20.99       31.14      5.10 o
   2  -5   3      211.47      207.88     13.99 o
   3  -5   3        3.64        1.07      3.96 o
   4  -5   3       29.77       31.35      5.22 o
   5  -5   3        2.87        4.40      3.28 o
   6  -5   3        0.78        6.29      4.83 o
   7  -5   3       13.73        4.97      6.56 o
   8  -5   3       11.54       13.87      7.00 o
  -7  -4   3        1.20        5.33      4.27 o
  -6  -4   3       10.05        9.24      3.99 o
  -5  -4   3       10.91        4.82      3.89 o
  -4  -4   3       57.25       58.26      5.82 o
  -3  -4   3       29.32       19.80      4.33 o
  -2  -4   3        6.24        2.55      2.66 o
  -1  -4   3       43.34       31.28      3.91 o
   0  -4   3      192.75      159.65     10.32 o
   1  -4   3       14.32       11.66      4.40 o
   2  -4   3      190.46      182.19     11.85 o
   3  -4   3      103.25      108.07      6.96 o
   4  -4   3       29.78       37.15      4.72 o
   5  -4   3       22.29       27.39      4.44 o
   6  -4   3        0.00       -4.52      3.01 o
   7  -4   3       11.60       14.17      6.69 o
   8  -4   3       10.20       14.38     16.50 o
  -8  -3   3       14.46       13.64     14.80 o
  -7  -3   3        4.36       10.37      3.49 o
  -6  -3   3        2.89       -1.14      3.04 o
  -5  -3   3       25.68       18.05      5.65 o
  -4  -3   3       35.65       35.82      3.45 o
  -3  -3   3       84.21       75.80      4.59 o
  -2  -3   3      297.51      306.07      5.87 o
  -1  -3   3      206.80      183.98      5.18 o
   0  -3   3      602.39      573.72     12.06 o
   1  -3   3      338.20      343.61     11.29 o
   2  -3   3       66.59       74.11      5.81 o
   3  -3   3      180.24      214.65      8.68 o
   4  -3   3      329.02      323.21     12.46 o
   5  -3   3       28.70       32.09      5.27 o
   6  -3   3        1.28        3.31      4.40 o
   7  -3   3       30.89       27.72      8.63 o
   8  -3   3        0.40      -10.64     12.26 o
  -8  -2   3       25.24       33.46     16.90 o
  -7  -2   3       33.50       59.35     17.96 o
  -6  -2   3       52.96       48.87     17.56 o
  -5  -2   3       13.00       17.44      7.75 o
  -4  -2   3       13.58       10.69      3.15 o
  -3  -2   3      231.36      204.10      5.73 o
  -2  -2   3      157.76      178.25      5.78 o
  -1  -2   3      697.10      696.52      9.47 o
   0  -2   3     6181.03     7489.84     90.54 o
   1  -2   3     2724.49     2802.82     50.67 o
   2  -2   3      438.35      401.65      8.94 o
   3  -2   3      506.65      594.98     11.25 o
   4  -2   3      173.72      203.50      5.80 o
   5  -2   3       35.48       47.20      4.56 o
   6  -2   3       10.34        8.31      3.78 o
   7  -2   3        0.01        3.58      4.81 o
   8  -2   3        1.46       10.24      6.19 o
  -8  -1   3       62.54       62.88     18.78 o
  -7  -1   3       23.44       27.28     13.52 o
  -6  -1   3       11.09        3.10      6.38 o
  -5  -1   3       18.46       30.19     12.36 o
  -4  -1   3       50.92       53.18      9.12 o
  -3  -1   3      100.61      104.39      9.31 o
  -2  -1   3       35.48       29.62      2.40 o
  -1  -1   3      528.82      501.59      7.75 o
   0  -1   3      775.88      761.65     12.87 o
   2  -1   3      311.29      292.21      7.07 o
   3  -1   3     5201.50     6365.67     85.12 o
   4  -1   3     1632.28     1675.67     28.55 o
   5  -1   3        7.37        9.61      3.06 o
   6  -1   3        1.97       -2.41      3.45 o
   7  -1   3       51.58       54.96      8.03 o
   8  -1   3       11.70       13.04      6.10 o
  -9   0   3        2.75       -5.36     10.60 o
  -8   0   3       38.08       46.69      7.97 o
  -7   0   3        2.81        4.04      4.53 o
  -6   0   3       11.65       12.71      3.15 o
  -5   0   3        0.11       -0.61      1.93 o
  -4   0   3        3.05        4.07      1.96 o
  -3   0   3       48.20       45.74      3.36 o
  -2   0   3       93.71       83.93      3.05 o
  -1   0   3        6.19        6.12      1.16 o
   0   0   3        0.84       -0.53      0.72 o
   1   0   3       10.29       10.08      1.08 o
   2   0   3       17.14       13.68      2.00 o
   3   0   3       23.12       20.43      2.56 o
   4   0   3       75.82       88.34      4.55 o
   5   0   3        1.21        2.25      2.24 o
   6   0   3        8.08        9.16      4.18 o
   7   0   3        0.56        6.53      3.91 o
   8   0   3        1.92        5.47      4.54 o
  -9   1   3       25.16       14.11     14.92 o
  -8   1   3       47.67       55.53      8.27 o
  -7   1   3      775.41      746.31     18.78 o
  -6   1   3        0.22       -0.02      2.81 o
  -5   1   3        3.20        4.78      2.56 o
  -4   1   3      272.85      266.59      6.62 o
  -3   1   3      131.71      131.94      3.85 o
  -2   1   3       33.57       31.98      1.81 o
  -1   1   3      111.18      112.21      3.85 o
   0   1   3     6085.23     8196.16     97.60 o
   1   1   3     9032.79    12187.77    129.38 o
   2   1   3      567.03      533.48     11.04 o
   3   1   3        0.28        5.89      1.86 o
   4   1   3      324.19      329.75     34.36 o
   5   1   3      101.51      131.42     15.00 o
   6   1   3      101.83       85.46     25.00 o
   7   1   3        5.39        6.91      8.53 o
   8   1   3        4.96        2.74      8.93 o
  -9   2   3        2.09        7.57      8.51 o
  -8   2   3        7.35        1.70      4.86 o
  -7   2   3        1.79        1.76      4.61 o
  -6   2   3        0.03       -4.69      3.13 o
  -5   2   3        0.82       -1.08      2.36 o
  -4   2   3        0.38       -0.99      1.75 o
  -3   2   3       30.25       29.87      2.91 o
  -2   2   3       83.45       81.12      5.38 o
  -1   2   3     1302.73     1341.29     22.56 o
   0   2   3       55.44       60.19      3.61 o
   1   2   3     2044.85     2118.58     29.28 o
   2   2   3      438.44      387.50      8.30 o
   3   2   3        1.87        1.78      2.15 o
   4   2   3      245.63      253.45      7.30 o
   5   2   3       26.03       30.53      4.11 o
   6   2   3       14.98       10.07      4.00 o
   7   2   3       66.70       73.74     21.70 o
   8   2   3        1.05       13.75     15.50 o
  -8   3   3        5.24        8.43      6.12 o
  -7   3   3       45.10       41.13      6.51 o
  -6   3   3      152.51      153.11      9.21 o
  -5   3   3      126.33      117.19      6.53 o
  -4   3   3      182.57      196.80      8.15 o
  -3   3   3      321.38      324.06     11.70 o
  -2   3   3       43.06       36.44      4.19 o
  -1   3   3      281.01      267.96      9.93 o
   0   3   3        9.89        7.33      3.37 o
   1   3   3      136.09      123.62      9.51 o
   2   3   3     1019.53      947.63     13.93 o
   3   3   3       98.10       87.05      9.13 o
   4   3   3        3.96        0.79      3.15 o
   5   3   3      101.52       98.79      7.91 o
   6   3   3        3.63        0.62      3.80 o
   7   3   3       11.75        7.97      4.23 o
  -8   4   3        4.48        6.23      6.45 o
  -7   4   3        4.82       -1.10      5.65 o
  -6   4   3        0.54        3.12      3.86 o
  -5   4   3      167.81      191.81      9.94 o
  -4   4   3       32.78       34.66      4.52 o
  -3   4   3        4.03        4.47      3.11 o
  -2   4   3       10.95       16.41      4.39 o
  -1   4   3      128.68      133.33     10.46 o
   0   4   3        2.44        6.85      3.72 o
   1   4   3        0.03        4.59      2.63 o
   2   4   3      275.48      257.52      6.36 o
   3   4   3       90.03       85.34      8.33 o
   4   4   3        5.01       -1.34      3.92 o
   5   4   3        0.01       -0.73      5.77 o
   6   4   3        7.41        5.40      5.24 o
   7   4   3        9.26       13.05      6.92 o
  -8   5   3       10.19       -4.30      9.18 o
  -7   5   3       45.50       67.80      8.83 o
  -6   5   3       48.75       63.99      9.56 o
  -5   5   3      149.05      141.74      9.42 o
  -4   5   3      200.48      214.51     10.35 o
  -3   5   3       30.93       32.51      9.24 o
  -2   5   3       93.36       91.74      8.40 o
  -1   5   3        0.03       -5.84      3.89 o
   0   5   3       83.92       79.76      7.71 o
   1   5   3       24.32       27.18      4.29 o
   2   5   3        0.00        2.16      2.54 o
   3   5   3       12.94       17.07      5.48 o
   4   5   3       29.03       26.94      8.52 o
   5   5   3        0.15        5.16      5.47 o
   6   5   3       10.87       21.74      7.34 o
  -7   6   3       32.12       60.29     14.11 o
  -6   6   3        3.31        5.14      4.09 o
  -5   6   3       66.24       69.58      7.10 o
  -4   6   3       25.06       24.67      5.06 o
  -3   6   3       29.64       33.00      8.20 o
  -2   6   3       44.84       49.60      7.58 o
  -1   6   3        6.93        8.40      5.18 o
   0   6   3       32.80       26.47      7.69 o
   1   6   3       62.26       56.76      5.91 o
   2   6   3      239.70      241.73     10.10 o
   3   6   3        0.05      -10.52      7.27 o
   4   6   3       63.91       85.60     28.29 o
   5   6   3        3.55       -1.12      6.20 o
  -6   7   3        0.19       -5.40      9.59 o
  -5   7   3        0.98        0.16      9.88 o
  -4   7   3       31.05       31.10      8.88 o
  -3   7   3       18.22       10.42      8.28 o
  -2   7   3        0.01       -7.05      5.15 o
  -1   7   3        2.66       -5.39      5.18 o
   0   7   3       21.34       24.98      4.41 o
   1   7   3        7.59       16.01      5.26 o
   2   7   3      190.80      231.78     19.72 o
   3   7   3        2.66       25.98     11.65 o
   4   7   3       98.53       47.40     17.28 o
  -5   8   3        4.91        2.61      6.95 o
  -4   8   3       50.70       58.83     12.66 o
  -3   8   3       11.59       21.07     11.54 o
  -2   8   3        0.79       -1.76     10.60 o
  -1   8   3        3.76        4.32      6.48 o
   0   8   3        8.46       -1.04      7.25 o
   1   8   3       10.20       19.21     19.52 o
   2   8   3       26.89       28.21     14.22 o
   3   8   3        2.88       -6.29     10.02 o
  -2   9   3        0.34        3.64     10.31 o
  -1   9   3        2.44       -0.64      8.20 o
   0  -9   4       17.94       47.36     11.83 o
   1  -9   4        6.72        1.74      9.39 o
   2  -9   4        2.42        2.25      8.93 o
  -3  -8   4        0.00        7.34     12.35 o
  -2  -8   4        0.72        8.27     13.05 o
  -1  -8   4        1.31       -3.05     10.55 o
   0  -8   4        2.39       -7.62      6.52 o
   1  -8   4       73.62       61.57     10.91 o
   2  -8   4        1.86        5.34      8.22 o
   3  -8   4        0.01        5.47      8.51 o
   4  -8   4        9.85       10.71      9.63 o
   5  -8   4        5.18        7.52      7.53 o
  -4  -7   4        0.00       -7.22      9.67 o
  -3  -7   4        1.38        4.89     11.54 o
  -2  -7   4        3.66        2.09      6.07 o
  -1  -7   4        1.85        0.11      4.32 o
   0  -7   4       11.69       13.08      5.38 o
   1  -7   4       40.35       39.75      7.00 o
   2  -7   4        1.08        3.39      5.22 o
   3  -7   4       42.97       29.21      6.58 o
   4  -7   4       12.57       10.05      6.76 o
   5  -7   4        1.12       11.20      9.73 o
   6  -7   4        0.12       -8.54      6.77 o
  -6  -6   4        0.03        9.67     10.72 o
  -5  -6   4       21.80       28.65      8.47 o
  -4  -6   4        1.84       -0.98      6.70 o
  -3  -6   4       44.23       43.11      6.97 o
  -2  -6   4        6.43       11.99      4.61 o
  -1  -6   4        0.04        1.20      4.45 o
   0  -6   4        0.02        6.20      4.23 o
   1  -6   4       94.47       86.43     13.30 o
   2  -6   4        5.98       -0.30      4.19 o
   3  -6   4        3.65       13.74      5.40 o
   4  -6   4       22.79       10.06      4.78 o
   5  -6   4        8.96        6.57      4.52 o
   6  -6   4        9.94       13.69      7.30 o
   7  -6   4        0.01        3.09      5.92 o
  -6  -5   4        6.27        7.74      5.56 o
  -5  -5   4       30.69       20.34      6.48 o
  -4  -5   4        0.08        7.05      5.24 o
  -3  -5   4       17.17       25.35      5.30 o
  -2  -5   4        1.03        1.41      4.33 o
  -1  -5   4        1.84        4.29      3.31 o
   0  -5   4       61.49       67.54      9.44 o
   1  -5   4      193.84      218.36     10.91 o
   2  -5   4      269.84      268.56     13.75 o
   3  -5   4       10.64        8.03      4.53 o
   4  -5   4        6.56        8.79      3.99 o
   5  -5   4       39.08       37.51      4.98 o
   6  -5   4        0.14        3.89      4.32 o
   7  -5   4       16.30       10.04      7.33 o
   8  -5   4        0.04        5.61      7.41 o
  -7  -4   4        3.19        7.72      8.64 o
  -6  -4   4        4.39        0.71      3.99 o
  -5  -4   4       23.22       15.82      4.40 o
  -4  -4   4       38.78       44.27      4.84 o
  -3  -4   4      180.48      182.14      7.14 o
  -2  -4   4      170.82      174.26      7.20 o
  -1  -4   4      293.98      301.49      8.99 o
   0  -4   4     1593.30     1623.40     30.67 o
   1  -4   4     4018.67     4374.41     72.57 o
   2  -4   4       81.55       86.17      8.51 o
   3  -4   4       16.42       12.43      3.66 o
   4  -4   4       25.49       26.34      4.52 o
   5  -4   4       30.77       27.63      5.00 o
   6  -4   4       41.73       38.29      9.41 o
   7  -4   4       14.92       12.60      6.92 o
   8  -4   4        0.83        5.15      6.71 o
  -8  -3   4        0.20       33.91     16.66 o
  -7  -3   4        1.46       -0.53      3.47 o
  -6  -3   4        5.33        0.84      5.35 o
  -5  -3   4       22.59       23.79      3.64 o
  -4  -3   4        3.65        2.27      2.42 o
  -3  -3   4        1.93        2.65      2.62 o
  -2  -3   4      220.94      221.75      5.03 o
  -1  -3   4      491.42      427.84      8.05 o
   0  -3   4      149.61      146.00      7.04 o
   1  -3   4     1629.19     1626.17     35.12 o
   2  -3   4      757.00      755.17     18.23 o
   3  -3   4        7.80       11.93      3.10 o
   4  -3   4       42.21       54.79      4.72 o
   5  -3   4       13.26       15.00      3.23 o
   6  -3   4       13.26       15.77      5.10 o
   7  -3   4        2.18       -4.26      4.76 o
   8  -3   4        5.18        3.27     11.59 o
  -8  -2   4        4.42       20.16     13.28 o
  -7  -2   4        0.17       -3.96      9.09 o
  -6  -2   4        1.43        0.88      3.05 o
  -5  -2   4       78.15       88.38      6.61 o
  -4  -2   4      148.98      145.73      5.84 o
  -3  -2   4      157.32      193.77      5.98 o
  -2  -2   4     1364.58     1399.07     19.89 o
  -1  -2   4       12.51       17.54      2.00 o
   0  -2   4     5243.53     6252.51     81.58 o
   1  -2   4     2783.26     2864.37     50.24 o
   2  -2   4      926.21      917.92     15.17 o
   3  -2   4       35.10       40.38      3.66 o
   4  -2   4       17.01       18.41      2.39 o
   5  -2   4        0.83        0.45      2.55 o
   6  -2   4       13.15       10.58      5.24 o
   7  -2   4       24.77       12.23      5.84 o
   8  -2   4        2.88        4.61      6.30 o
  -8  -1   4        0.09       12.12     13.52 o
  -7  -1   4      161.95      155.76     25.26 o
  -6  -1   4        2.26       -0.70     10.02 o
  -5  -1   4        0.27       -4.02      5.77 o
  -4  -1   4      126.68       99.30      5.17 o
  -3  -1   4       11.79       12.93      3.23 o
  -2  -1   4      127.95       99.04      4.22 o
  -1  -1   4      104.40      111.74      3.51 o
   0  -1   4      110.82      105.67      3.00 o
   1  -1   4     2697.74     2977.33     35.23 o
   2  -1   4      636.90      616.80     11.43 o
   3  -1   4       64.04       69.65      3.67 o
   4  -1   4        8.43       15.58      2.96 o
   5  -1   4       21.14       21.44      3.86 o
   6  -1   4        1.22       -0.30      3.00 o
   7  -1   4        0.02        5.36      4.73 o
   8  -1   4        8.36       12.93      7.30 o
  -9   0   4        2.33      -12.35      9.90 o
  -8   0   4       32.02       32.77      5.55 o
  -7   0   4      123.69      122.57     10.10 o
  -6   0   4      180.21      176.92     11.75 o
  -5   0   4        0.07        0.43      2.34 o
  -4   0   4       71.76       66.84      6.85 o
  -3   0   4      148.55      125.87      5.12 o
  -2   0   4     6452.21     8256.85    107.30 o
  -1   0   4     3187.58     3546.98     43.91 o
   0   0   4     1288.91     1275.22     19.40 o
   1   0   4      103.92      104.97      3.56 o
   2   0   4       65.32       56.59      2.58 o
   3   0   4      768.19      821.98     15.39 o
   4   0   4     2739.68     3236.96     54.17 o
   5   0   4       28.15       27.11      3.51 o
   6   0   4       19.21       16.46      3.27 o
   7   0   4       13.10       11.58      4.33 o
   8   0   4       59.07       55.89      8.24 o
  -9   1   4        4.67       -0.44      6.91 o
  -8   1   4        4.14        5.58      5.06 o
  -7   1   4       46.40       50.91      6.42 o
  -6   1   4       37.98       29.64      3.96 o
  -5   1   4        3.48        1.71      2.29 o
  -4   1   4        1.64        1.76      1.91 o
  -3   1   4        3.87        2.63      1.53 o
  -2   1   4       48.97       47.81      3.80 o
  -1   1   4       15.69       12.84      2.55 o
   0   1   4       60.56       56.67      3.49 o
   1   1   4     1016.77      917.59     11.17 o
   2   1   4     1122.82     1053.39     14.72 o
   3   1   4       74.62       87.22      4.78 o
   4   1   4       14.25       13.84      2.73 o
   5   1   4      143.94      136.62      6.11 o
   6   1   4        6.71        2.80      2.69 o
   7   1   4        0.32        4.53      8.83 o
   8   1   4        2.54       -1.54      8.69 o
  -9   2   4       14.98       16.78     10.02 o
  -8   2   4       36.89       40.40      7.41 o
  -7   2   4      723.67      704.65     18.97 o
  -6   2   4     1924.23     1972.15     34.22 o
  -5   2   4       72.35       79.94      4.73 o
  -4   2   4      756.73      741.07     11.89 o
  -3   2   4      184.65      178.89      5.93 o
  -2   2   4      233.05      234.76      5.85 o
  -1   2   4       78.57       90.77      4.06 o
   0   2   4      221.02      252.22      6.10 o
   1   2   4      133.96      131.35      4.52 o
   2   2   4       99.34       93.07      4.39 o
   3   2   4       78.43       89.90      5.64 o
   4   2   4       32.98       36.54      6.52 o
   5   2   4       93.92       98.27      5.74 o
   6   2   4        4.08        6.16      7.91 o
   7   2   4       17.07       13.56      5.63 o
   8   2   4        2.72       14.68     14.33 o
  -8   3   4       24.32       39.53      8.71 o
  -7   3   4       56.77       72.09      7.84 o
  -6   3   4      377.33      360.73     15.93 o
  -5   3   4       22.48       28.64      4.23 o
  -4   3   4        9.09       12.30      3.83 o
  -3   3   4      239.05      249.44      7.99 o
  -2   3   4        0.15        0.18      3.16 o
  -1   3   4        3.59        5.83      3.43 o
   0   3   4        4.47        4.22      2.48 o
   1   3   4       22.74       20.31      3.15 o
   2   3   4       30.72       31.31      2.41 o
   3   3   4      281.14      259.64     18.60 o
   4   3   4        0.12       -0.30      2.74 o
   5   3   4       44.28       58.54      7.05 o
   6   3   4        0.72        2.87      3.95 o
   7   3   4       10.00        9.76      4.45 o
  -8   4   4        0.03       -3.47      6.40 o
  -7   4   4       87.26       98.56     11.63 o
  -6   4   4       88.85      102.97      7.71 o
  -5   4   4       71.50       71.01      7.80 o
  -4   4   4        4.74       12.34      3.52 o
  -3   4   4      143.81      138.99      5.91 o
  -2   4   4      149.33      139.56      9.03 o
  -1   4   4      322.61      305.27     11.97 o
   0   4   4       27.68       25.72      4.50 o
   1   4   4        1.70       -1.20      2.89 o
   2   4   4       93.66      101.60      5.78 o
   3   4   4       22.74       28.97      5.51 o
   4   4   4       21.87       21.33      5.10 o
   5   4   4       12.34       12.57      6.26 o
   6   4   4       23.10       26.32      8.02 o
   7   4   4        2.44       -5.24      5.18 o
  -8   5   4       23.03       21.44     10.95 o
  -7   5   4        6.09        5.32      7.92 o
  -6   5   4       53.68       53.54     11.29 o
  -5   5   4       45.05       44.79      5.90 o
  -4   5   4       52.42       55.82      5.83 o
  -3   5   4       14.56        6.58      5.03 o
  -2   5   4       10.33        6.92      4.57 o
  -1   5   4      254.32      259.20     13.47 o
   0   5   4      113.07      128.30      8.15 o
   1   5   4       80.78       68.75      6.65 o
   2   5   4      146.16      144.60      6.54 o
   3   5   4      389.73      349.75     29.39 o
   4   5   4       29.69       22.80      8.29 o
   5   5   4       13.18       28.64      7.43 o
   6   5   4        6.12       12.06      7.90 o
  -7   6   4        8.58       14.17     10.49 o
  -6   6   4        0.10       -8.42      5.88 o
  -5   6   4      104.98       96.23      8.10 o
  -4   6   4       59.97       70.55      6.09 o
  -3   6   4       73.05       76.73      9.35 o
  -2   6   4        5.14        2.86      5.15 o
  -1   6   4       80.95       78.14      8.73 o
   0   6   4        3.20       -0.20      4.19 o
   1   6   4        1.67        0.25      3.83 o
   2   6   4        2.06       -3.23      6.10 o
   3   6   4       68.22       80.67     13.15 o
   4   6   4        3.13        7.32     19.17 o
   5   6   4        7.99       17.30      7.37 o
  -6   7   4       11.13        5.98      8.09 o
  -5   7   4       17.33       19.58      7.95 o
  -4   7   4       46.95       34.46      8.77 o
  -3   7   4       56.66       97.31     31.21 o
  -2   7   4        9.22        7.99      6.29 o
  -1   7   4       17.90       19.37      7.86 o
   0   7   4        3.33        1.73      3.58 o
   1   7   4       34.11       46.59      8.53 o
   2   7   4        5.42       12.14      7.71 o
   3   7   4        7.37       13.52     11.19 o
   4   7   4        3.59       20.04     13.87 o
  -5   8   4        0.70       10.58     16.66 o
  -4   8   4        3.08       -5.14     12.75 o
  -3   8   4       29.03       28.36     11.33 o
  -2   8   4       11.97       10.02      8.90 o
  -1   8   4        1.30        6.28      8.03 o
   0   8   4        0.81       -0.13      7.25 o
   1   8   4        5.04        9.51      8.75 o
   2   8   4        1.19      -13.11      8.74 o
  -1   9   4        0.89        8.84     12.76 o
   0  -9   5        2.74        8.48      8.89 o
   1  -9   5        0.09      -15.47     10.31 o
   2  -9   5        0.00        5.15      8.87 o
  -3  -8   5        0.02       -3.03     10.84 o
  -2  -8   5        0.26       -5.48     11.19 o
  -1  -8   5       11.82        5.76      9.30 o
   0  -8   5        0.28        1.64      7.57 o
   1  -8   5       21.03       26.09      8.65 o
   2  -8   5       18.41       41.90     11.62 o
   3  -8   5        0.09       -9.39      6.61 o
   4  -8   5       25.17       31.42     11.59 o
   5  -8   5        0.38        4.22      7.80 o
  -4  -7   5        2.96        3.03     10.25 o
  -3  -7   5        0.07       -8.62      9.67 o
  -2  -7   5        4.49        1.55      5.55 o
  -1  -7   5        0.00       -0.93      4.46 o
   0  -7   5       60.78       58.38      7.40 o
   1  -7   5        0.18       -0.69      4.82 o
   2  -7   5       44.71       41.31     10.68 o
   3  -7   5        0.00       -2.99      4.55 o
   4  -7   5        0.44       -2.19      6.13 o
   5  -7   5        0.81       11.53      7.59 o
   6  -7   5        0.18        5.36      7.37 o
  -6  -6   5        0.43       -1.98      9.09 o
  -5  -6   5        0.37        0.91      6.98 o
  -4  -6   5        0.00       -8.17     11.59 o
  -3  -6   5        6.02        2.92      4.63 o
  -2  -6   5       24.78       20.56      5.42 o
  -1  -6   5        0.07        0.63      3.78 o
   0  -6   5        1.02       -0.74      3.93 o
   1  -6   5        7.56        5.81      4.40 o
   2  -6   5       68.72       51.31      7.83 o
   3  -6   5        3.96        5.13      5.17 o
   4  -6   5        0.01       -5.39      3.59 o
   5  -6   5       30.87       30.95      5.74 o
   6  -6   5        0.19       16.89      7.36 o
   7  -6   5        3.81        1.09      6.65 o
  -6  -5   5        5.92       15.84      7.40 o
  -5  -5   5        1.50       -0.35      4.49 o
  -4  -5   5       10.72        9.08      6.51 o
  -3  -5   5       75.70       77.89      6.94 o
  -2  -5   5       20.29       25.35      4.27 o
  -1  -5   5       59.59       59.73      5.81 o
   0  -5   5      267.84      251.73     11.48 o
   1  -5   5      221.66      238.06     11.47 o
   2  -5   5       18.14       20.27      6.18 o
   3  -5   5        1.85        2.80      4.09 o
   4  -5   5       99.98      102.38     11.02 o
   5  -5   5       67.03       70.83      7.72 o
   6  -5   5        0.00       -4.46      9.60 o
   7  -5   5        4.15        2.37      6.38 o
  -7  -4   5       21.00       24.64      6.16 o
  -6  -4   5       70.66       61.61      6.09 o
  -5  -4   5       17.35       19.52      4.61 o
  -4  -4   5       11.37       13.58      3.64 o
  -3  -4   5       25.10       30.83      3.61 o
  -2  -4   5      451.59      473.36      9.74 o
  -1  -4   5        0.02       -0.28      2.82 o
   0  -4   5       52.30       43.92      5.11 o
   1  -4   5       67.53       75.50      6.26 o
   2  -4   5      278.29      215.74      9.25 o
   3  -4   5       51.54       71.66      7.36 o
   4  -4   5        0.65       -0.96      3.05 o
   5  -4   5        2.34        4.86      3.50 o
   6  -4   5        0.03        8.61      6.84 o
   7  -4   5        0.07       -2.15      9.61 o
   8  -4   5        0.74       -0.43     19.52 o
  -8  -3   5       17.00       14.57     15.04 o
  -7  -3   5        0.00        7.07      4.27 o
  -6  -3   5        0.69        0.72      3.19 o
  -5  -3   5       28.10       32.84      4.09 o
  -4  -3   5       39.39       40.46      3.87 o
  -3  -3   5       11.29       16.04      2.02 o
  -2  -3   5       58.37       61.56      3.59 o
  -1  -3   5       88.12       84.28      4.19 o
   0  -3   5      354.17      325.17      9.94 o
   1  -3   5     3185.47     3308.59     61.74 o
   2  -3   5     1427.66     1382.49     29.20 o
   3  -3   5     1369.27     1416.58     35.56 o
   4  -3   5      415.65      371.47     12.56 o
   5  -3   5        0.14        1.85      2.89 o
   6  -3   5        0.03       -4.80      4.86 o
   7  -3   5       25.78       12.00      8.53 o
   8  -3   5       14.68        9.75      6.64 o
  -8  -2   5       28.09       35.09     15.39 o
  -7  -2   5        0.46        4.19      4.66 o
  -6  -2   5       64.27       56.41     10.24 o
  -5  -2   5       25.15       23.84      3.23 o
  -4  -2   5       12.88        9.54      3.90 o
  -3  -2   5        2.67        4.33      2.49 o
  -2  -2   5        7.93        5.74      1.54 o
  -1  -2   5      419.43      407.67      7.61 o
   0  -2   5      377.74      329.00      9.53 o
   1  -2   5     2682.32     2835.62     46.59 o
   2  -2   5      793.49      799.23     13.80 o
   3  -2   5      272.82      299.04      7.91 o
   4  -2   5      157.60      144.46      5.26 o
   5  -2   5       12.86        8.35      3.35 o
   6  -2   5        5.65        2.65      3.86 o
   7  -2   5       10.98        5.69      5.10 o
   8  -2   5        1.62       -2.66      7.14 o
  -8  -1   5       64.07       60.55     14.47 o
  -7  -1   5      152.78      142.12     11.16 o
  -6  -1   5       63.83       56.91      5.25 o
  -5  -1   5        0.06        3.04      2.02 o
  -4  -1   5       10.84       12.48      2.83 o
  -3  -1   5      385.26      388.83      9.08 o
  -2  -1   5      167.80      147.17      4.28 o
  -1  -1   5      196.24      172.52      4.51 o
   0  -1   5     3269.35     3759.36     41.89 o
   1  -1   5     3200.03     3497.19     41.52 o
   2  -1   5     1047.06      992.36     14.64 o
   3  -1   5       34.61       41.57      2.73 o
   4  -1   5      467.51      496.40     11.96 o
   5  -1   5      228.30      255.89      9.19 o
   6  -1   5      127.13      111.34      9.01 o
   7  -1   5       23.77       24.84      7.61 o
   8  -1   5        6.60        6.78      5.52 o
  -9   0   5        9.25        1.98     11.65 o
  -8   0   5       16.53       16.07      6.32 o
  -7   0   5       63.12       60.80      9.73 o
  -6   0   5       17.27       13.46      3.05 o
  -5   0   5        2.14        1.05      2.13 o
  -4   0   5       22.77       17.19      3.28 o
  -3   0   5       50.54       56.22      3.50 o
  -2   0   5       74.27       69.68      2.62 o
  -1   0   5      253.72      215.03      4.78 o
   0   0   5       14.11       12.87      1.97 o
   1   0   5       19.51       20.14      1.68 o
   2   0   5       17.77       17.62      1.81 o
   3   0   5        0.01       -1.37      1.66 o
   4   0   5       50.07       51.73      4.43 o
   5   0   5        0.13        5.73      2.88 o
   6   0   5        1.30        4.59      3.15 o
   7   0   5       18.78       16.61      4.68 o
   8   0   5        0.76        8.19      4.10 o
  -9   1   5        0.89        3.03      8.16 o
  -8   1   5        7.76        8.18      5.24 o
  -7   1   5      204.73      205.94     11.26 o
  -6   1   5        2.27        7.88      3.44 o
  -5   1   5      471.52      423.32     12.13 o
  -4   1   5      165.35      151.11      7.77 o
  -3   1   5      137.90      148.81      5.12 o
  -2   1   5      350.32      341.55      6.61 o
  -1   1   5      476.42      499.44      8.88 o
   0   1   5        6.60        4.91      1.49 o
   1   1   5      541.72      482.50      7.01 o
   2   1   5      135.24      138.84      4.01 o
   3   1   5       76.84       75.82      3.77 o
   4   1   5       21.72       23.47      2.81 o
   5   1   5        5.73        1.49      2.64 o
   6   1   5       20.52       15.28      3.54 o
   7   1   5       26.56       19.74      7.76 o
   8   1   5        0.09       20.95     10.52 o
  -9   2   5        0.46        2.45      8.97 o
  -8   2   5        0.01        4.14      5.31 o
  -7   2   5        0.63       -5.37      4.58 o
  -6   2   5       26.40       26.01      4.15 o
  -5   2   5      126.39      122.34      5.77 o
  -4   2   5        0.28       -1.13      1.71 o
  -3   2   5       10.82        9.02      2.37 o
  -2   2   5       24.58       20.77      3.03 o
  -1   2   5      519.71      516.37      9.93 o
   0   2   5      151.71      156.58      5.81 o
   1   2   5       42.12       41.04      2.76 o
   2   2   5       15.37       12.73      2.04 o
   3   2   5      122.45      114.95      6.26 o
   4   2   5        2.55        4.78      2.33 o
   5   2   5        0.03        3.07      2.68 o
   6   2   5       11.38        8.23      3.56 o
   7   2   5       10.39       16.47      3.62 o
   8   2   5        0.30        2.33     13.28 o
  -8   3   5       14.69       14.24      7.85 o
  -7   3   5        7.12        5.21      4.79 o
  -6   3   5      708.60      700.80     21.06 o
  -5   3   5      387.54      356.40     11.46 o
  -4   3   5      435.50      433.11     12.09 o
  -3   3   5     1222.37     1211.45     21.74 o
  -2   3   5        0.00        0.49      1.98 o
  -1   3   5       37.28       35.78      4.89 o
   0   3   5      612.28      570.55     14.03 o
   1   3   5      281.21      273.87      7.85 o
   2   3   5      310.62      272.77      6.56 o
   3   3   5       27.97       35.88      4.72 o
   4   3   5        2.81        1.88      3.11 o
   5   3   5        4.46        2.36      3.51 o
   6   3   5       98.95       88.84      8.38 o
   7   3   5        0.00        7.20      6.98 o
  -8   4   5       19.29       17.88      7.28 o
  -7   4   5       17.52       21.88      6.38 o
  -6   4   5        7.44        5.02      5.34 o
  -5   4   5      480.75      468.83     14.13 o
  -4   4   5        0.85        1.23      3.02 o
  -3   4   5       57.40       60.10      6.58 o
  -2   4   5      124.58      159.84     10.00 o
  -1   4   5      224.05      266.70     12.57 o
   0   4   5        3.15        0.46      2.84 o
   1   4   5      187.29      181.83      8.72 o
   2   4   5      119.70      122.25      4.94 o
   3   4   5       19.97       11.41      3.53 o
   4   4   5      157.07      166.15     14.35 o
   5   4   5        0.78        6.10      5.21 o
   6   4   5       16.04       16.66      5.99 o
   7   4   5        0.12        2.23      4.97 o
  -8   5   5        3.06       -8.34      8.84 o
  -7   5   5       41.79       48.94      9.17 o
  -6   5   5       91.35       86.95      7.86 o
  -5   5   5      158.51      166.75     10.84 o
  -4   5   5        4.66        2.53      4.31 o
  -3   5   5       34.84       31.98      6.09 o
  -2   5   5       87.23       77.52      8.04 o
  -1   5   5       66.20       57.87      7.20 o
   0   5   5        0.49        1.40      3.38 o
   1   5   5        6.18        6.69      3.58 o
   2   5   5      214.13      224.86      8.07 o
   3   5   5       61.98       57.73      7.49 o
   4   5   5       52.26       64.06      9.94 o
   5   5   5        9.19       13.78      9.21 o
   6   5   5        0.63       10.19      6.34 o
  -7   6   5        8.06       17.50     18.76 o
  -6   6   5        0.42       -0.43      5.54 o
  -5   6   5       31.24       33.15      6.39 o
  -4   6   5      210.13      200.32     10.41 o
  -3   6   5       19.39        6.69      8.73 o
  -2   6   5        7.77       -5.42      4.09 o
  -1   6   5        0.01        3.22      6.07 o
   0   6   5      116.68      135.41     10.26 o
   1   6   5       12.29       17.73      4.54 o
   2   6   5      164.71      161.23      8.63 o
   3   6   5       61.86       88.11     19.78 o
   4   6   5       42.02       38.39      8.67 o
   5   6   5        3.99       11.34      7.09 o
  -6   7   5       25.48        2.54     13.00 o
  -5   7   5       13.62        9.56      7.21 o
  -4   7   5       98.19       92.73     15.65 o
  -3   7   5        9.38        4.34      7.11 o
  -2   7   5        0.02        6.50      6.57 o
  -1   7   5       31.24       18.97      6.31 o
   0   7   5       14.95       13.33      6.98 o
   1   7   5        0.26        2.62      5.06 o
   2   7   5       44.51       63.24     14.87 o
   3   7   5       23.23       48.84     15.04 o
   4   7   5        0.53       -8.72      7.52 o
  -5   8   5        0.04        3.64     16.14 o
  -4   8   5        9.04        6.25      8.06 o
  -3   8   5        0.11       -4.28      7.54 o
  -2   8   5        3.37       -2.82     10.37 o
  -1   8   5        0.05       -5.37      6.13 o
   0   8   5        0.04        0.10     14.33 o
   1   8   5        6.87       -0.21     13.98 o
   2   8   5        5.53       19.58     12.35 o
   0  -9   6        7.96       -0.85      8.53 o
   1  -9   6        0.17       -1.48      9.43 o
   2  -9   6        5.60       10.09      9.97 o
  -3  -8   6        9.56       -2.45     12.00 o
  -2  -8   6        0.16      -11.30      9.55 o
  -1  -8   6        0.50       -2.72      8.36 o
   0  -8   6        0.20       18.63      9.03 o
   1  -8   6        7.56        4.53     16.49 o
   2  -8   6       10.54       13.44     18.24 o
   3  -8   6        0.17       -4.71      6.80 o
   4  -8   6        1.01       -0.67     11.54 o
   5  -8   6        2.61       -2.93      6.66 o
  -4  -7   6        3.68        4.54     10.95 o
  -3  -7   6        0.50       -3.03     10.14 o
  -2  -7   6        0.43       -9.21     13.38 o
  -1  -7   6        2.08       11.11      5.06 o
   0  -7   6        7.53        1.61      4.97 o
   1  -7   6       59.92       56.67      8.86 o
   2  -7   6       27.98       27.61      6.55 o
   3  -7   6        0.13       -1.51      5.00 o
   4  -7   6        0.01        0.62      4.82 o
   5  -7   6       36.33       27.62      9.75 o
   6  -7   6        1.26       -1.13      8.27 o
  -6  -6   6        0.09       14.45     11.19 o
  -5  -6   6       17.55       29.61     12.70 o
  -4  -6   6        3.27        0.58      9.09 o
  -3  -6   6        2.18       -0.81      5.51 o
  -2  -6   6        0.41       -0.21      4.16 o
  -1  -6   6        2.53        2.60      4.04 o
   0  -6   6      165.96      156.44     10.15 o
   1  -6   6      332.99      315.57     15.71 o
   2  -6   6        1.91        5.56      4.55 o
   3  -6   6        0.11       -3.34      4.18 o
   4  -6   6       27.31       18.48      7.99 o
   5  -6   6        0.01       -4.33      4.61 o
   6  -6   6       12.44       10.94      7.50 o
   7  -6   6        4.86       18.06      8.62 o
  -6  -5   6        0.37       -1.94      5.91 o
  -5  -5   6       23.98        9.91      8.99 o
  -4  -5   6        0.41       -0.39      5.31 o
  -3  -5   6        0.75        2.78      3.81 o
  -2  -5   6        6.23        9.21      3.83 o
  -1  -5   6      364.75      375.93     12.02 o
   0  -5   6      211.45      208.23     10.43 o
   1  -5   6       72.91       60.13      6.36 o
   2  -5   6       11.69        5.35      3.94 o
   3  -5   6        0.00       -0.17      2.80 o
   4  -5   6        1.07       -3.06      3.03 o
   5  -5   6        0.05        0.57      4.76 o
   6  -5   6       12.22        8.91      5.82 o
   7  -5   6        5.84        2.67      9.51 o
  -7  -4   6        1.86        2.53      5.83 o
  -6  -4   6        3.82       12.89      5.06 o
  -5  -4   6       30.68       37.82      7.10 o
  -4  -4   6        3.27        9.52      3.63 o
  -3  -4   6        0.44       -0.94      2.72 o
  -2  -4   6       23.34       18.38      3.39 o
  -1  -4   6      103.46      108.78      5.66 o
   0  -4   6     1902.43     1781.09     33.49 o
   1  -4   6      207.23      157.99      8.64 o
   2  -4   6        3.05        5.31      3.30 o
   3  -4   6      324.20      324.30     11.33 o
   4  -4   6      174.05      205.78     13.19 o
   5  -4   6        1.46        7.89      3.67 o
   6  -4   6       15.50       14.96      7.76 o
   7  -4   6       12.46       26.64      8.26 o
   8  -4   6        3.44       -4.71      6.73 o
  -7  -3   6       11.36       12.64      4.89 o
  -6  -3   6       11.33       16.47      5.03 o
  -5  -3   6       41.91       45.26     10.29 o
  -4  -3   6       10.01       13.15      3.28 o
  -3  -3   6       15.39       25.34      3.06 o
  -2  -3   6        0.71       -1.45      1.91 o
  -1  -3   6      169.44      165.09      5.77 o
   0  -3   6        8.54       10.57      2.71 o
   1  -3   6     1474.09     1499.28     31.73 o
   2  -3   6      220.29      235.83      8.38 o
   3  -3   6       42.38       53.03      5.68 o
   4  -3   6       42.53       58.01      5.89 o
   5  -3   6       37.32       40.86      4.80 o
   6  -3   6       31.25       20.67      7.02 o
   7  -3   6        5.17       -3.26      5.23 o
   8  -3   6        1.34       -8.90      9.05 o
  -8  -2   6        0.28        7.92     11.77 o
  -7  -2   6       24.45       35.33      5.37 o
  -6  -2   6       60.44       71.53      7.82 o
  -5  -2   6       25.69       31.05      4.26 o
  -4  -2   6      141.81      143.07      6.85 o
  -3  -2   6        0.18        1.56      2.89 o
  -2  -2   6      460.58      445.72      7.72 o
  -1  -2   6        7.53       13.74      2.39 o
   0  -2   6      131.20      135.10      5.10 o
   1  -2   6      772.09      710.48     17.25 o
   2  -2   6       92.42      107.74      5.18 o
   3  -2   6      493.15      487.45     11.03 o
   4  -2   6     1465.02     1648.95     26.60 o
   5  -2   6      147.53      172.97      8.70 o
   6  -2   6       46.63       39.74      5.62 o
   7  -2   6       32.33       27.12      6.56 o
   8  -2   6       42.41       50.58      9.33 o
  -8  -1   6        0.01        3.11      4.92 o
  -7  -1   6      129.39      132.69      8.40 o
  -6  -1   6        1.44        2.15      4.57 o
  -5  -1   6      139.44      142.67      6.37 o
  -4  -1   6      115.21      121.93      4.94 o
  -3  -1   6       41.30       37.38      3.77 o
  -2  -1   6       57.94       60.23      2.70 o
  -1  -1   6        7.66        8.00      1.76 o
   0  -1   6      129.70      123.70      3.83 o
   1  -1   6      543.38      526.26      8.12 o
   2  -1   6     1200.23     1198.08     16.46 o
   3  -1   6      132.57      140.53      7.45 o
   4  -1   6       19.85       27.35      6.17 o
   5  -1   6       60.27       59.08      4.98 o
   6  -1   6        0.03       -1.96      3.30 o
   7  -1   6        3.15        2.25      4.52 o
   8  -1   6        0.03       -5.57      4.56 o
  -9   0   6        7.50       -7.81     11.65 o
  -8   0   6       12.02        9.53      7.15 o
  -7   0   6      312.19      288.35     11.60 o
  -6   0   6     2230.52     2217.66     43.29 o
  -5   0   6      146.87      158.27      6.75 o
  -4   0   6      741.26      779.83     16.06 o
  -3   0   6       21.24       12.21      2.09 o
  -2   0   6      471.35      494.89      8.46 o
  -1   0   6     1017.75     1043.73     15.91 o
   0   0   6      289.62      255.77      6.28 o
   1   0   6     1359.65     1320.58     16.43 o
   2   0   6       31.96       36.30      2.42 o
   3   0   6      233.31      264.63      6.71 o
   4   0   6       57.31       57.56      4.15 o
   5   0   6       83.90       92.51      6.24 o
   6   0   6        5.24        7.91      3.09 o
   7   0   6       80.24       79.61      6.54 o
   8   0   6        0.80        2.05      4.08 o
  -9   1   6        3.99        3.61      7.92 o
  -8   1   6        6.68        6.22      5.08 o
  -7   1   6        0.03        1.15      4.38 o
  -6   1   6       26.59       22.17      4.84 o
  -5   1   6        0.26       -1.68      2.50 o
  -4   1   6        8.84        8.31      2.09 o
  -3   1   6        8.47       10.69      2.00 o
  -2   1   6       10.11       12.12      2.10 o
  -1   1   6       41.38       44.08      2.90 o
   0   1   6       31.05       28.90      2.30 o
   1   1   6        0.29        0.20      1.54 o
   2   1   6      235.12      212.37      4.78 o
   3   1   6       10.29       12.69      2.26 o
   4   1   6        3.49        4.25      2.16 o
   5   1   6      125.82      131.41      6.35 o
   6   1   6       10.06       15.52      3.45 o
   7   1   6        0.99        2.16      3.72 o
   8   1   6       12.55        2.71      9.35 o
  -9   2   6        0.08        3.50     10.02 o
  -8   2   6        0.54       -5.53      5.12 o
  -7   2   6      129.91      123.73      9.68 o
  -6   2   6      242.26      239.54      9.45 o
  -5   2   6        3.48        2.37      1.45 o
  -4   2   6       71.75       86.73      5.76 o
  -3   2   6      426.00      407.67      9.01 o
  -2   2   6      405.55      366.15     10.01 o
  -1   2   6      283.01      264.31      6.77 o
   0   2   6       16.71       10.29      2.03 o
   1   2   6       98.01      108.38      4.23 o
   2   2   6        0.16        1.26      1.53 o
   3   2   6       30.64       29.06      3.48 o
   4   2   6       13.67       16.36      3.38 o
   5   2   6       34.66       34.64      3.51 o
   6   2   6       10.95       10.18      3.14 o
   7   2   6        3.69        0.65      3.82 o
   8   2   6        0.24        5.48     14.68 o
  -8   3   6        4.10       15.70     11.13 o
  -7   3   6        1.69       -2.70      5.00 o
  -6   3   6      168.94      169.80     11.26 o
  -5   3   6       10.15       19.14      3.93 o
  -4   3   6      103.11      124.39      7.26 o
  -3   3   6      131.60      122.84      9.75 o
  -2   3   6      157.91      166.96      7.47 o
  -1   3   6       31.69       26.76      3.58 o
   0   3   6     1253.93     1364.59     26.00 o
   1   3   6        6.66        8.46      2.49 o
   2   3   6       79.37       67.98      4.69 o
   3   3   6       33.92       31.83      3.16 o
   4   3   6       28.98       32.59      5.25 o
   5   3   6       57.98       50.13      8.18 o
   6   3   6        0.10       -5.53      4.01 o
   7   3   6       13.79       21.15      5.46 o
  -8   4   6        6.04       12.88      9.56 o
  -7   4   6       12.33       17.86      6.16 o
  -6   4   6        0.58        4.20      4.52 o
  -5   4   6      130.87      122.92      8.29 o
  -4   4   6       83.67       86.81      6.31 o
  -3   4   6      435.94      491.89     16.06 o
  -2   4   6      145.40      171.81      7.80 o
  -1   4   6       13.94       24.06      3.83 o
   0   4   6       62.92       68.11      5.49 o
   1   4   6      141.81      154.13     10.98 o
   2   4   6       73.69       68.69      3.90 o
   3   4   6      144.40      148.33      8.35 o
   4   4   6      129.12      119.32      9.27 o
   5   4   6        2.68        7.66      5.35 o
   6   4   6        0.23       -3.70      4.91 o
   7   4   6        0.00       -2.24      5.23 o
  -8   5   6        1.51       -1.52      9.38 o
  -7   5   6       11.20       16.23     10.17 o
  -6   5   6        4.97       10.50      4.80 o
  -5   5   6       28.44       28.08      5.10 o
  -4   5   6      335.18      336.18     17.08 o
  -3   5   6       58.29       62.30      7.00 o
  -2   5   6       61.06       59.06      7.44 o
  -1   5   6      258.80      269.85     31.83 o
   0   5   6       27.90       34.28      4.93 o
   1   5   6       32.37       35.81      5.11 o
   2   5   6      132.45      138.41      6.60 o
   3   5   6      122.79      125.03     11.45 o
   4   5   6       60.27       63.15      9.43 o
   5   5   6        5.88       -4.94     10.29 o
   6   5   6       12.83       15.54      6.77 o
  -7   6   6        4.24       -7.34     12.00 o
  -6   6   6        0.62        4.90      6.09 o
  -5   6   6        8.87        3.83      5.82 o
  -4   6   6       12.84        9.64      9.47 o
  -3   6   6       28.38       30.02      7.63 o
  -2   6   6        8.79       10.14      5.59 o
  -1   6   6       20.48       23.13      4.91 o
   0   6   6       12.31        9.02      4.12 o
   1   6   6        7.79       16.06      5.08 o
   2   6   6        9.41       16.66      5.22 o
   3   6   6       28.75       44.32      8.96 o
   4   6   6        0.96       -7.54      5.03 o
   5   6   6       40.98       34.53     11.43 o
  -6   7   6        5.98        4.90      8.42 o
  -5   7   6       37.87       19.78      8.58 o
  -4   7   6       10.89       -5.21      6.41 o
  -3   7   6       96.77       82.53     12.71 o
  -2   7   6        0.26        0.27      6.21 o
  -1   7   6        0.63        8.93      7.25 o
   0   7   6        1.99       -3.71      5.69 o
   1   7   6        0.16       -2.31      4.86 o
   2   7   6        0.00        5.07      6.27 o
   3   7   6       78.20       92.16     16.98 o
   4   7   6       13.56       21.90     10.92 o
  -5   8   6       37.99       28.11     11.17 o
  -4   8   6        0.82        0.78      7.11 o
  -3   8   6      114.41      136.70     18.58 o
  -2   8   6        7.85       14.40      9.30 o
  -1   8   6        2.82        6.67      7.54 o
   0   8   6       18.23       19.30      9.49 o
   1   8   6        1.25       -2.36      6.99 o
   2   8   6        2.28        8.86     12.23 o
   0  -9   7        2.34        9.33      9.50 o
   1  -9   7        1.36      -10.89      8.77 o
   2  -9   7        8.17        5.52      9.13 o
  -3  -8   7        6.00      -14.80     10.84 o
  -2  -8   7        1.76       -0.47     10.25 o
  -1  -8   7        1.30        4.72      8.36 o
   0  -8   7        4.01        7.65      7.86 o
   1  -8   7        0.81        5.46     13.69 o
   2  -8   7        0.07        0.20      8.56 o
   3  -8   7        2.73        1.18      7.39 o
   4  -8   7       20.96       13.08      9.54 o
   5  -8   7       10.55        5.31     18.36 o
  -4  -7   7        2.53        2.91     11.30 o
  -3  -7   7       22.04       28.33     13.76 o
  -2  -7   7        9.67        9.65      6.85 o
  -1  -7   7        0.15       -6.31      4.20 o
   0  -7   7       46.75       49.17      7.22 o
   1  -7   7        2.60       -1.62      4.98 o
   2  -7   7        6.94        2.66      4.97 o
   3  -7   7        5.10        2.26      7.45 o
   4  -7   7       30.88       29.65      9.04 o
   5  -7   7       22.14       27.95     20.28 o
   6  -7   7        0.17        6.69      8.15 o
  -6  -6   7       14.87       24.24     13.52 o
  -5  -6   7        2.28        6.06      9.79 o
  -4  -6   7       76.88       73.29     16.81 o
  -3  -6   7        7.81       -1.95      5.27 o
  -2  -6   7       42.92       43.33      6.40 o
  -1  -6   7        6.97        3.83      4.21 o
   0  -6   7        1.75        0.72      4.93 o
   1  -6   7       67.29       69.36      7.46 o
   2  -6   7        2.04       -5.69      3.79 o
   3  -6   7        7.74        6.26      4.15 o
   4  -6   7        3.33       -0.80      5.49 o
   5  -6   7        6.66       -3.31      5.21 o
   6  -6   7        7.25        5.94      6.62 o
   7  -6   7        2.53       11.28      8.61 o
  -6  -5   7        0.25        5.33      5.66 o
  -5  -5   7        2.65        3.83      5.35 o
  -4  -5   7        5.42        2.35      5.18 o
  -3  -5   7       22.58       18.19      4.72 o
  -2  -5   7        0.17        0.63      3.53 o
  -1  -5   7       48.75       42.39      5.39 o
   0  -5   7        7.99        2.93      3.65 o
   1  -5   7      201.37      217.29     11.14 o
   2  -5   7      355.67      347.42     11.54 o
   3  -5   7      101.38       96.76      7.24 o
   4  -5   7       65.10       59.68      6.78 o
   5  -5   7        7.05        0.79     10.22 o
   6  -5   7        0.87       -1.51      5.79 o
   7  -5   7       10.41       14.25      7.19 o
  -7  -4   7        0.01       -3.46      7.11 o
  -6  -4   7       61.04       49.39      6.94 o
  -5  -4   7       35.28       33.76      6.30 o
  -4  -4   7        0.33       -0.84      3.44 o
  -3  -4   7        1.16        3.82      3.09 o
  -2  -4   7      182.09      166.87      7.19 o
  -1  -4   7      122.83      136.34      6.38 o
   0  -4   7     1507.33     1417.03     28.20 o
   1  -4   7       90.23       81.82      6.54 o
   2  -4   7      868.71      847.73     19.01 o
   3  -4   7        1.48        2.69      3.50 o
   4  -4   7        3.02        4.32      3.80 o
   5  -4   7       14.41       13.75      5.07 o
   6  -4   7        0.46       -2.79     10.54 o
   7  -4   7        9.68       13.15      7.50 o
   8  -4   7        1.45       -2.77      7.45 o
  -7  -3   7        1.54        2.38      4.84 o
  -6  -3   7      103.49      118.19      9.60 o
  -5  -3   7       11.60        7.49      3.62 o
  -4  -3   7       52.77       58.59      5.24 o
  -3  -3   7       56.68       63.04      4.02 o
  -2  -3   7       69.77       66.00      3.94 o
  -1  -3   7      189.98      202.33      6.55 o
   0  -3   7      193.09      182.99      8.81 o
   1  -3   7      265.32      255.34     10.65 o
   2  -3   7     1724.33     1702.68     35.78 o
   3  -3   7       38.79       26.56      4.79 o
   4  -3   7        1.59        1.73      2.72 o
   5  -3   7        6.08        8.50      3.29 o
   6  -3   7      115.00      113.17     15.08 o
   7  -3   7        7.62        4.39      6.36 o
   8  -3   7        0.30       19.19      6.47 o
  -8  -2   7        4.46       20.51     11.30 o
  -7  -2   7       31.43       27.95      5.44 o
  -6  -2   7       58.77       62.90      4.93 o
  -5  -2   7       21.81       25.44      4.90 o
  -4  -2   7      105.78      129.96     11.49 o
  -3  -2   7      116.22      114.42      5.43 o
  -2  -2   7       31.02       31.91      2.46 o
  -1  -2   7      831.74      853.64     13.55 o
   0  -2   7        6.21        8.58      2.00 o
   1  -2   7      815.35      772.51     13.78 o
   2  -2   7      325.48      322.32      7.72 o
   3  -2   7       15.89       13.48      2.63 o
   4  -2   7       52.02       51.79      3.91 o
   5  -2   7       24.37       25.01      4.27 o
   6  -2   7        2.71        0.74      4.37 o
   7  -2   7       13.46       15.95      6.01 o
   8  -2   7        0.57        7.02      6.79 o
  -8  -1   7       17.63       14.10      6.22 o
  -7  -1   7        0.08       -0.04      4.21 o
  -6  -1   7       68.82       79.76      5.79 o
  -5  -1   7      284.78      248.63      8.57 o
  -4  -1   7      230.35      222.78     15.09 o
  -3  -1   7        0.09        0.83      1.07 o
  -2  -1   7      193.58      202.95      5.02 o
  -1  -1   7       71.92       75.36      3.53 o
   0  -1   7       45.52       38.14      2.52 o
   1  -1   7      682.74      648.09      9.77 o
   2  -1   7      147.76      152.19      4.90 o
   3  -1   7       65.38       62.47      3.16 o
   4  -1   7        0.07        0.44      2.29 o
   5  -1   7       68.10       74.59      5.47 o
   6  -1   7       36.66       33.54      4.65 o
   7  -1   7       37.44       44.87      5.92 o
   8  -1   7        6.37        6.02      4.88 o
  -8   0   7        1.72        7.85      6.07 o
  -7   0   7       14.54       16.59      5.00 o
  -6   0   7      257.61      238.98      9.40 o
  -5   0   7        0.39       -1.49      2.59 o
  -4   0   7        5.28        2.00      2.50 o
  -3   0   7      127.73      125.06      4.75 o
  -2   0   7        0.04       -1.31      1.65 o
  -1   0   7      165.83      153.14      5.92 o
   0   0   7       10.24        5.69      1.88 o
   1   0   7        2.25       -1.19      1.52 o
   2   0   7        0.55       -0.67      1.60 o
   3   0   7        5.21        3.13      1.40 o
   4   0   7        2.58        1.45      2.05 o
   5   0   7        5.14        3.59      2.92 o
   6   0   7        0.01        1.42      3.01 o
   7   0   7        1.49        3.80      4.43 o
   8   0   7        0.38        3.19      4.34 o
  -9   1   7        0.14        0.35      9.09 o
  -8   1   7        9.24        9.62      6.80 o
  -7   1   7      146.46      135.10      9.56 o
  -6   1   7     1501.03     1464.82     29.17 o
  -5   1   7      461.17      462.47     16.66 o
  -4   1   7      257.95      314.50      9.22 o
  -3   1   7     7186.64     9020.19    104.25 o
  -2   1   7      135.73      131.18      5.28 o
  -1   1   7      807.77      772.93     13.17 o
   0   1   7       77.40       79.80      4.02 o
   1   1   7      924.02      907.56     13.14 o
   2   1   7        0.65       -0.34      1.51 o
   3   1   7      374.94      314.50      7.83 o
   4   1   7       34.34       30.95      3.23 o
   5   1   7       54.28       63.82      5.16 o
   6   1   7       31.74       23.32      4.78 o
   7   1   7        0.48       -2.17      3.59 o
   8   1   7       20.80       28.67     17.25 o
  -8   2   7        4.21        4.48      8.16 o
  -7   2   7        5.80       17.82      5.17 o
  -6   2   7       20.97       16.60      3.63 o
  -5   2   7      187.79      188.94      7.96 o
  -4   2   7        3.11        4.02      1.87 o
  -3   2   7        5.16        2.48      2.25 o
  -2   2   7      355.95      316.30     13.23 o
  -1   2   7      122.51      135.43     10.01 o
   0   2   7       20.11       18.68      2.69 o
   1   2   7      101.71       96.55      4.19 o
   2   2   7       22.70       19.96      2.50 o
   3   2   7       61.74       62.06      3.58 o
   4   2   7       65.59       56.88      5.99 o
   5   2   7        1.31        2.10      2.75 o
   6   2   7       36.07       32.40      4.38 o
   7   2   7        0.17       -6.61      4.41 o
  -8   3   7        3.41        6.25      7.78 o
  -7   3   7      124.67      113.93     12.03 o
  -6   3   7      141.90      144.39     10.80 o
  -5   3   7      247.46      218.74     10.97 o
  -4   3   7       72.40       80.61      7.34 o
  -3   3   7      328.81      334.66     11.06 o
  -2   3   7      473.98      460.90     11.66 o
  -1   3   7      705.65      738.62     25.45 o
   0   3   7       94.44      108.84      5.67 o
   1   3   7       15.36       10.58      2.69 o
   2   3   7      128.58      121.09      4.76 o
   3   3   7      363.42      339.00      9.84 o
   4   3   7       20.80       27.47      5.10 o
   5   3   7        1.59       -0.25      4.25 o
   6   3   7        1.41        2.76      6.67 o
   7   3   7        1.50        1.24      4.37 o
  -8   4   7        8.48       11.96      8.84 o
  -7   4   7        0.98        2.11      6.58 o
  -6   4   7        0.97        3.32      5.63 o
  -5   4   7      255.14      244.94     10.88 o
  -4   4   7       46.40       45.87      8.62 o
  -3   4   7       14.95       19.20      4.82 o
  -2   4   7      138.76      162.27      7.70 o
  -1   4   7        0.01        2.75      2.42 o
   0   4   7      381.54      378.88     10.56 o
   1   4   7      189.65      192.73      8.53 o
   2   4   7       15.04       16.33      3.26 o
   3   4   7      421.14      416.56     13.71 o
   4   4   7       64.03       50.45      8.22 o
   5   4   7        1.78       -5.62      5.02 o
   6   4   7        8.46        6.23      5.84 o
  -8   5   7        2.88        0.06      9.62 o
  -7   5   7       17.29        2.79      8.45 o
  -6   5   7        0.73        4.20      4.07 o
  -5   5   7      111.58      121.05     10.97 o
  -4   5   7       78.29       87.60      8.39 o
  -3   5   7      105.06      112.78      9.79 o
  -2   5   7       18.55       20.98      4.32 o
  -1   5   7        9.06        8.07      4.89 o
   0   5   7      257.65      267.13     16.06 o
   1   5   7        0.00        3.31      3.23 o
   2   5   7       21.54       25.57      3.62 o
   3   5   7       50.35       59.84      6.96 o
   4   5   7      211.17      201.01     21.53 o
   5   5   7        0.90        6.82      5.58 o
   6   5   7        1.15        2.34      5.72 o
  -7   6   7        1.84       28.31     15.15 o
  -6   6   7        8.02       10.01      6.85 o
  -5   6   7        4.51        6.41      5.74 o
  -4   6   7       69.04       66.59      8.50 o
  -3   6   7       73.42       77.70      6.80 o
  -2   6   7        8.68        7.03      5.63 o
  -1   6   7        1.21       -2.00      3.75 o
   0   6   7       33.70       20.99      4.62 o
   1   6   7       14.79        8.49      5.45 o
   2   6   7       25.38       26.59      4.34 o
   3   6   7       57.81       63.90     10.26 o
   4   6   7        0.54        8.98      6.02 o
   5   6   7        8.28        7.69      8.47 o
  -6   7   7        3.69       23.40      9.52 o
  -5   7   7        4.64       12.88      8.85 o
  -4   7   7       37.69       32.11     14.11 o
  -3   7   7        0.08       -1.48      5.80 o
  -2   7   7        8.46        0.20      7.53 o
  -1   7   7       13.28       18.44     17.07 o
   0   7   7       54.30       60.33     10.15 o
   1   7   7        0.05        3.91      9.08 o
   2   7   7        0.06        8.52     18.24 o
   3   7   7       13.34       17.29     10.03 o
   4   7   7        7.73       26.08     10.38 o
  -4   8   7       24.57       24.75     10.42 o
  -3   8   7        0.11       -2.90      7.85 o
  -2   8   7       14.13       22.65     10.54 o
  -1   8   7        0.05        3.08      7.87 o
   0   8   7        0.09        5.48      8.07 o
   1   8   7        6.78       22.58      7.89 o
   2   8   7        5.24       14.98     11.65 o
   1  -9   8        1.08       -7.98      7.98 o
  -3  -8   8        1.69        5.24     12.93 o
  -2  -8   8        1.59        4.43     11.42 o
  -1  -8   8        1.17       -9.13      6.94 o
   0  -8   8        4.65       -3.52      7.05 o
   1  -8   8       26.10       31.70     11.35 o
   2  -8   8        0.12        9.83      9.06 o
   3  -8   8        0.10       -7.56      7.42 o
   4  -8   8        0.72       -4.97      7.77 o
  -4  -7   8        2.50      -11.89      7.92 o
  -3  -7   8        2.42        1.75     11.42 o
  -2  -7   8        2.16        3.62      7.31 o
  -1  -7   8       48.85       55.90      8.84 o
   0  -7   8       60.25       50.55      8.73 o
   1  -7   8       14.11        8.64      5.54 o
   2  -7   8        0.86       -1.03     10.41 o
   3  -7   8        3.85       -2.36      5.54 o
   4  -7   8        0.01       -5.11      6.98 o
   5  -7   8       10.05        0.88      7.02 o
   6  -7   8        6.33       -4.68      7.88 o
  -5  -6   8        8.72        8.04      9.21 o
  -4  -6   8        4.57       -9.44      7.22 o
  -3  -6   8       17.60       28.09      7.78 o
  -2  -6   8       36.02       36.66      6.35 o
  -1  -6   8       24.20       21.56      5.72 o
   0  -6   8       70.10       60.53     10.36 o
   1  -6   8      128.48      134.33     11.19 o
   2  -6   8       33.04       32.32      6.65 o
   3  -6   8       34.43       34.11      5.18 o
   4  -6   8       12.72        2.77      4.63 o
   5  -6   8       43.31       44.63      7.71 o
   6  -6   8        7.21       11.37     12.21 o
   7  -6   8        1.08        5.63      7.83 o
  -6  -5   8       16.33       19.18      6.50 o
  -5  -5   8       11.87        8.56      5.81 o
  -4  -5   8       24.69       29.10      7.98 o
  -3  -5   8        9.43        8.61      3.01 o
  -2  -5   8       27.16       35.05      4.82 o
  -1  -5   8       48.39       65.94      7.88 o
   0  -5   8        5.74        0.39      3.38 o
   1  -5   8       41.80       52.95      6.12 o
   2  -5   8       47.38       52.60      5.14 o
   3  -5   8       36.52       42.51      7.25 o
   4  -5   8        1.07        3.65      4.84 o
   5  -5   8        0.00       -4.33      5.09 o
   6  -5   8       50.11       65.73     28.29 o
   7  -5   8        4.27        7.47      8.86 o
  -7  -4   8        3.63        7.58      6.13 o
  -6  -4   8       20.33       14.89      5.70 o
  -5  -4   8       16.54       25.96      5.50 o
  -4  -4   8       16.78       18.72      4.52 o
  -3  -4   8       40.95       41.25      5.17 o
  -2  -4   8        3.43        5.23      2.90 o
  -1  -4   8        1.98        2.05      2.56 o
   0  -4   8      175.92      161.62      7.94 o
   1  -4   8       55.43       52.18      6.17 o
   2  -4   8       19.45       19.69      3.23 o
   3  -4   8      509.05      463.78     14.51 o
   4  -4   8      156.44      179.93     12.52 o
   5  -4   8       96.39      105.72      9.16 o
   6  -4   8       44.64       47.40      8.67 o
   7  -4   8       14.88       13.25      6.06 o
   8  -4   8        9.36       18.73      8.26 o
  -7  -3   8        0.09        1.83      5.48 o
  -6  -3   8       27.42       34.49      6.34 o
  -5  -3   8      176.13      181.43     10.12 o
  -4  -3   8        1.49        1.46      2.97 o
  -3  -3   8       36.78       29.51      4.48 o
  -2  -3   8       20.13       20.95      3.84 o
  -1  -3   8      113.35      111.09      5.95 o
   0  -3   8       76.02       80.19      5.77 o
   1  -3   8        0.00       -2.81      2.95 o
   2  -3   8      209.54      194.60     10.20 o
   3  -3   8      887.07      816.51     24.45 o
   4  -3   8       14.17       16.18      3.68 o
   5  -3   8      110.30      119.24      7.70 o
   6  -3   8       13.27        8.51      5.18 o
   7  -3   8        5.56        4.32      4.78 o
   8  -3   8        2.49       30.46     23.60 o
  -8  -2   8        4.60        0.47      6.88 o
  -7  -2   8       34.16       30.45      6.36 o
  -6  -2   8      758.60      773.11     23.02 o
  -5  -2   8      304.36      288.63     10.39 o
  -4  -2   8      247.67      252.97      9.61 o
  -3  -2   8        3.95        9.99      2.17 o
  -2  -2   8      472.79      505.62      8.77 o
  -1  -2   8       52.68       53.74      3.43 o
   0  -2   8        3.11        5.36      1.96 o
   1  -2   8       91.32       90.10      5.20 o
   2  -2   8      328.39      315.56      7.82 o
   3  -2   8       57.69       59.36      4.41 o
   4  -2   8        4.27        6.75      2.21 o
   5  -2   8       44.02       50.02      5.99 o
   6  -2   8        1.69        1.72      3.88 o
   7  -2   8       51.92       49.89      6.43 o
   8  -2   8        1.73        8.28      5.28 o
  -8  -1   8        1.86       -1.65      5.13 o
  -7  -1   8        7.97        5.24      4.90 o
  -6  -1   8      484.14      409.35     13.77 o
  -5  -1   8        1.58        3.83      2.94 o
  -4  -1   8        7.69        5.83      3.47 o
  -3  -1   8      387.31      389.76      8.61 o
  -2  -1   8       99.36      113.11      6.15 o
  -1  -1   8      168.46      174.82      5.37 o
   0  -1   8      310.34      277.38      6.01 o
   1  -1   8        1.29       -0.55      1.67 o
   2  -1   8      369.49      375.88      7.57 o
   3  -1   8       11.26        9.94      1.97 o
   4  -1   8        0.83        2.19      1.48 o
   5  -1   8       32.29       27.60      4.33 o
   6  -1   8       31.18       29.84      5.69 o
   7  -1   8        2.86       -4.14      3.63 o
   8  -1   8        0.02        1.05      4.59 o
  -8   0   8        6.60        3.61      7.98 o
  -7   0   8      110.56      108.98      8.98 o
  -6   0   8       59.35       63.42      6.26 o
  -5   0   8        5.54        9.94      3.12 o
  -4   0   8       40.88       45.16      4.08 o
  -3   0   8      326.02      321.37      6.70 o
  -2   0   8      322.59      271.27      6.40 o
  -1   0   8      466.99      439.95      9.00 o
   0   0   8      107.20      106.54      4.61 o
   1   0   8      390.47      374.45      8.00 o
   2   0   8       63.46       61.31      3.07 o
   3   0   8       70.58       63.37      3.41 o
   4   0   8        1.18        1.30      2.28 o
   5   0   8       61.94       67.43      5.03 o
   6   0   8        4.46        5.55      3.44 o
   7   0   8        5.68        4.31      3.03 o
   8   0   8        2.71        5.96      4.65 o
  -8   1   8        0.66        7.08      5.12 o
  -7   1   8       26.84       20.31      5.91 o
  -6   1   8       40.27       37.92      6.28 o
  -5   1   8        7.04        6.67      3.25 o
  -4   1   8        1.48        4.00      1.97 o
  -3   1   8       14.62       20.11      2.76 o
  -2   1   8       31.23       31.65      3.15 o
  -1   1   8       13.32       12.99      2.61 o
   0   1   8      324.81      330.30      7.76 o
   1   1   8       26.63       24.65      2.35 o
   2   1   8        6.45        3.39      1.53 o
   3   1   8       60.96       56.46      4.22 o
   4   1   8       62.96       58.28      4.33 o
   5   1   8       32.90       33.33      3.84 o
   6   1   8       13.59        9.81      3.73 o
   7   1   8        0.52       -0.14      4.09 o
   8   1   8        5.36       13.03      5.93 o
  -8   2   8        4.85        3.25      7.06 o
  -7   2   8       15.44        9.72      5.40 o
  -6   2   8       58.55       55.60      5.16 o
  -5   2   8       31.53       36.27      3.46 o
  -4   2   8       29.51       29.24      2.80 o
  -3   2   8      740.50      847.49     16.08 o
  -2   2   8     2997.42     3367.21     50.64 o
  -1   2   8       63.56       65.71      4.27 o
   0   2   8      735.95      764.47     19.11 o
   1   2   8      334.10      398.29      8.49 o
   2   2   8       51.25       50.43      2.98 o
   3   2   8       43.90       42.19      4.16 o
   4   2   8      483.94      470.87     13.25 o
   5   2   8        6.97        9.94      3.45 o
   6   2   8        1.60       -1.17      3.39 o
   7   2   8        0.09        0.02      5.12 o
  -8   3   8       10.78       11.17      8.60 o
  -7   3   8        0.65        7.88      6.22 o
  -6   3   8        4.71        6.69      6.21 o
  -5   3   8       10.88       15.85      4.61 o
  -4   3   8      224.86      213.17     17.87 o
  -3   3   8        3.59        1.72      3.54 o
  -2   3   8      417.51      481.26     12.30 o
  -1   3   8       98.58      105.69      6.53 o
   0   3   8      630.88      636.97     26.33 o
   1   3   8       51.34       70.75      4.74 o
   2   3   8       74.15       77.12      3.94 o
   3   3   8       34.77       35.69      4.63 o
   4   3   8        4.32       -2.71      4.50 o
   5   3   8       24.57       20.36      7.39 o
   6   3   8        1.92       -0.35      6.95 o
   7   3   8        2.35        5.90      5.03 o
  -8   4   8        2.82        5.79      8.52 o
  -7   4   8        1.21       -8.58      7.08 o
  -6   4   8        7.24        2.17      4.50 o
  -5   4   8       14.51        8.76      5.16 o
  -4   4   8       52.40       47.13      6.05 o
  -3   4   8       11.01        9.88      4.83 o
  -2   4   8        7.31        2.67      3.45 o
  -1   4   8      261.79      241.37     10.34 o
   0   4   8      466.71      479.25     15.60 o
   1   4   8       51.43       60.16      5.24 o
   2   4   8       12.96        9.31      2.66 o
   3   4   8        0.42       -5.84      4.62 o
   4   4   8       81.14       66.18      8.96 o
   5   4   8        1.78        7.96      5.89 o
   6   4   8        2.10       13.29      6.08 o
  -7   5   8       10.01       28.72     10.70 o
  -6   5   8        4.89       12.87      5.64 o
  -5   5   8       33.38       37.04      7.62 o
  -4   5   8       45.44       30.83      6.10 o
  -3   5   8       55.00       52.90      7.50 o
  -2   5   8       19.44       14.86      4.00 o
  -1   5   8       33.73       40.15      4.58 o
   0   5   8        0.35       -2.53      2.76 o
   1   5   8        2.80        1.46      3.61 o
   2   5   8        0.35        3.46      2.75 o
   3   5   8      174.71      204.83     16.48 o
   4   5   8       87.77       91.62     13.70 o
   5   5   8        0.43        4.76      5.76 o
   6   5   8       13.94        9.41      8.10 o
  -7   6   8        8.57       25.52     15.03 o
  -6   6   8        0.14       12.41      7.31 o
  -5   6   8       13.18       25.71      7.45 o
  -4   6   8       40.42       35.88      7.15 o
  -3   6   8       74.60       72.04      9.95 o
  -2   6   8        0.17       10.38      4.33 o
  -1   6   8       74.23       82.22      6.54 o
   0   6   8       89.73       88.60      8.99 o
   1   6   8        0.01        0.81      4.13 o
   2   6   8        5.15        6.71      4.13 o
   3   6   8       83.25       83.82     11.84 o
   4   6   8        0.19       10.84      8.80 o
   5   6   8        1.90        4.26      8.28 o
  -6   7   8        9.02        5.94     13.63 o
  -5   7   8       52.21       42.56     11.71 o
  -4   7   8        2.93       -3.34      7.10 o
  -3   7   8       34.45       48.95     12.22 o
  -2   7   8       23.12       32.96      7.69 o
  -1   7   8       22.20       10.12      6.08 o
   0   7   8        4.16       -0.04      5.14 o
   1   7   8        3.61        3.86      4.80 o
   2   7   8        4.81        4.61      7.33 o
   3   7   8        0.48       -2.09      7.33 o
  -4   8   8       15.70       13.33      9.72 o
  -3   8   8       26.71       48.77     12.14 o
  -2   8   8        1.20        5.46     11.65 o
  -1   8   8        6.04        9.78      6.33 o
   0   8   8        0.77        4.45      6.12 o
   1   8   8        1.97        3.23      6.89 o
   2   8   8        6.35        3.61     14.28 o
  -3  -8   9        4.59        8.16     14.33 o
  -2  -8   9        1.80        6.06     12.82 o
  -1  -8   9        0.17       -1.56      8.51 o
   0  -8   9        8.38        5.70     11.65 o
   1  -8   9        0.97        4.65      8.31 o
   2  -8   9        0.17        3.65      9.07 o
   3  -8   9        0.05       -5.14      8.74 o
   4  -8   9        1.69        8.88      8.64 o
  -4  -7   9        3.40       16.55     13.05 o
  -3  -7   9        0.10       -2.80      8.62 o
  -2  -7   9        1.41       -0.21      6.24 o
  -1  -7   9       26.29       28.21      6.81 o
   0  -7   9        0.36       -2.32      6.75 o
   1  -7   9       31.26       35.56      8.74 o
   2  -7   9        7.18        6.56      9.26 o
   3  -7   9        6.54       -8.43      6.92 o
   4  -7   9        9.36        3.16      7.26 o
   5  -7   9        5.29       10.29      7.61 o
   6  -7   9        0.26        2.68     12.70 o
  -5  -6   9       12.80       28.37      9.52 o
  -4  -6   9        2.08       -4.19      6.93 o
  -3  -6   9        8.96       13.05      8.57 o
  -2  -6   9       30.16       34.15      7.61 o
  -1  -6   9        6.27        6.22      4.48 o
   0  -6   9      326.40      340.46     25.14 o
   1  -6   9       68.75       76.67      8.27 o
   2  -6   9       63.99       61.88      6.10 o
   3  -6   9       69.68       71.48      6.24 o
   4  -6   9        9.19       15.00      6.16 o
   5  -6   9        6.19        0.54      5.49 o
   6  -6   9        1.85        8.74      6.72 o
  -6  -5   9        6.90        7.11      7.31 o
  -5  -5   9       18.52       24.45     10.41 o
  -4  -5   9        0.09       -1.17      5.06 o
  -3  -5   9        0.70       -0.72      3.26 o
  -2  -5   9       10.56       11.83      4.49 o
  -1  -5   9        2.27        4.39      3.38 o
   0  -5   9        5.32        8.57      4.13 o
   1  -5   9       55.09       48.59      6.13 o
   2  -5   9       93.86       89.70      5.80 o
   3  -5   9        2.32       -2.87      2.83 o
   4  -5   9       32.39       26.64      6.25 o
   5  -5   9        6.92        4.50      4.88 o
   6  -5   9        6.72       20.96      7.03 o
   7  -5   9        1.21        4.15      7.62 o
  -7  -4   9        3.52        8.67      6.44 o
  -6  -4   9        5.58        3.76      5.47 o
  -5  -4   9        0.53        4.89      4.61 o
  -4  -4   9       52.57       64.79      6.82 o
  -3  -4   9        9.11        8.91      2.81 o
  -2  -4   9       31.68       43.20      4.45 o
  -1  -4   9      113.06      129.45      6.54 o
   0  -4   9        0.55        1.14      2.33 o
   1  -4   9        5.50        0.60      3.68 o
   2  -4   9      588.02      588.62     28.80 o
   3  -4   9        3.29       -3.33      4.29 o
   4  -4   9        4.80        0.48      3.83 o
   5  -4   9        2.56        4.46      3.87 o
   6  -4   9       23.22       34.50      7.66 o
   7  -4   9       27.97       22.80      7.55 o
  -8  -3   9        8.65        5.01      7.57 o
  -7  -3   9       15.68       24.94      6.47 o
  -6  -3   9       54.74       49.42      7.63 o
  -5  -3   9       74.04       90.77      7.77 o
  -4  -3   9       16.65       19.02      5.01 o
  -3  -3   9       23.53       28.83      3.65 o
  -2  -3   9      199.85      218.99      7.03 o
  -1  -3   9      115.86      109.81      5.89 o
   0  -3   9       30.64       27.25      3.16 o
   1  -3   9       60.03       57.57      5.27 o
   2  -3   9      329.99      331.57     11.37 o
   3  -3   9       63.05       58.56      6.71 o
   4  -3   9      128.40      144.34      7.50 o
   5  -3   9       16.36       18.12      3.77 o
   6  -3   9        1.82        0.42      4.82 o
   7  -3   9       68.54       76.32      9.00 o
   8  -3   9        4.80       14.39     12.87 o
  -8  -2   9        2.20        8.04      6.87 o
  -7  -2   9        2.96        5.33      4.81 o
  -6  -2   9      220.83      209.43     12.41 o
  -5  -2   9        7.12        7.80      3.32 o
  -4  -2   9       48.72       54.08      8.99 o
  -3  -2   9        5.37        9.35      2.39 o
  -2  -2   9        1.52        2.49      2.65 o
  -1  -2   9      297.93      291.68      7.56 o
   0  -2   9        6.52        9.86      2.88 o
   1  -2   9        1.94        2.43      3.37 o
   2  -2   9       32.20       35.14      3.20 o
   3  -2   9       48.00       43.97      3.75 o
   4  -2   9       18.98       13.42      2.74 o
   5  -2   9        7.21       14.07      2.66 o
   6  -2   9       33.06       37.13      5.20 o
   7  -2   9       25.45       29.20      5.57 o
   8  -2   9        4.17        0.25      6.40 o
  -8  -1   9        1.01        0.72      5.39 o
  -7  -1   9       33.64       30.80      6.71 o
  -6  -1   9      139.60      136.93      8.41 o
  -5  -1   9      900.98      901.57     21.55 o
  -4  -1   9      152.71      173.87      8.73 o
  -3  -1   9     2509.22     2646.84     36.75 o
  -2  -1   9      244.63      242.57      6.17 o
  -1  -1   9       45.70       46.18      3.48 o
   0  -1   9      452.87      397.17      7.73 o
   1  -1   9      900.92      850.77     12.51 o
   2  -1   9        7.81       10.26      2.47 o
   3  -1   9      248.56      241.73      7.02 o
   4  -1   9       41.73       41.01      4.83 o
   5  -1   9       82.69       90.32      6.60 o
   6  -1   9       11.84       13.59      4.01 o
   7  -1   9        4.57        3.80      4.27 o
   8  -1   9       46.37       46.54      7.46 o
  -8   0   9        0.10       -1.47      9.20 o
  -7   0   9        3.18        6.61      5.31 o
  -6   0   9        0.57        2.03      3.67 o
  -5   0   9      251.76      233.46      9.34 o
  -4   0   9        1.11        1.18      1.39 o
  -3   0   9        1.95        0.82      1.73 o
  -2   0   9      184.11      175.87      7.15 o
  -1   0   9        0.48        0.19      2.11 o
   0   0   9       14.51       10.99      2.55 o
   1   0   9       19.45       17.11      2.40 o
   2   0   9        0.04        2.44      1.58 o
   3   0   9        4.43        5.45      1.81 o
   4   0   9        1.17        2.64      2.69 o
   5   0   9        0.04        2.36      2.80 o
   6   0   9        1.73        0.37      3.47 o
   7   0   9        0.07        3.27      3.53 o
   8   0   9        6.62        8.36      5.08 o
  -8   1   9        0.74        7.45      5.66 o
  -7   1   9       71.00       68.06      8.06 o
  -6   1   9      204.00      184.09     10.50 o
  -5   1   9       83.98       90.43      7.06 o
  -4   1   9       76.23       91.44      5.17 o
  -3   1   9      735.63      853.62     15.03 o
  -2   1   9      237.62      245.16      9.49 o
  -1   1   9      232.72      253.02      7.00 o
   0   1   9     2945.74     3460.47     48.39 o
   1   1   9       99.65       78.37      3.99 o
   2   1   9      348.91      302.71      6.54 o
   3   1   9        0.76        5.00      1.77 o
   4   1   9        0.03       -1.88      2.36 o
   5   1   9        1.61       -1.71      3.01 o
   6   1   9       18.11       18.78      4.43 o
   7   1   9        1.27        1.32      4.60 o
   8   1   9        0.00       10.98      6.32 o
  -8   2   9        4.01       -1.69      6.75 o
  -7   2   9        3.36        1.44      4.80 o
  -6   2   9        0.10        1.62      3.34 o
  -5   2   9       76.98       74.53      4.87 o
  -4   2   9        0.26       -0.96      2.35 o
  -3   2   9        3.29        0.99      2.25 o
  -2   2   9      310.25      312.33      9.22 o
  -1   2   9      158.49      166.20      6.63 o
   0   2   9       29.26       23.72      3.30 o
   1   2   9      466.41      521.53     10.45 o
   2   2   9       41.38       49.75      3.38 o
   3   2   9      218.95      208.14      8.13 o
   4   2   9        3.22        3.33      3.34 o
   5   2   9       49.49       53.06      6.78 o
   6   2   9        3.38       -4.72      6.11 o
   7   2   9        0.06       -2.96      4.31 o
  -8   3   9        7.08       -3.80      7.64 o
  -7   3   9       24.12       30.46      9.21 o
  -6   3   9       11.84        9.01      5.60 o
  -5   3   9       24.47       20.64      5.89 o
  -4   3   9       18.22        8.75      3.84 o
  -3   3   9       63.22       70.29      7.61 o
  -2   3   9       11.06       20.06      3.67 o
  -1   3   9        1.97       -3.74      2.49 o
   0   3   9      843.97      859.81     31.43 o
   1   3   9      264.12      292.71      8.34 o
   2   3   9        1.63       -3.24      2.16 o
   3   3   9      200.11      186.83      8.02 o
   4   3   9      505.72      512.90     26.13 o
   5   3   9       87.55       97.02      9.09 o
   6   3   9        9.39       10.20      5.60 o
   7   3   9        7.96       12.14      5.77 o
  -8   4   9        0.26        6.60     19.75 o
  -7   4   9       25.32       24.08     13.35 o
  -6   4   9        2.57       -3.16      4.08 o
  -5   4   9        4.12        8.25      4.80 o
  -4   4   9        3.51        1.89      3.83 o
  -3   4   9      102.97      118.07      9.46 o
  -2   4   9       14.28       11.56      3.58 o
  -1   4   9      103.40      108.30      7.54 o
   0   4   9       83.79       72.82      5.96 o
   1   4   9       98.27       93.53      6.30 o
   2   4   9        5.51        4.38      2.64 o
   3   4   9      210.03      217.26     10.73 o
   4   4   9        4.21        3.00      5.55 o
   5   4   9        1.83       -5.34      4.87 o
   6   4   9        1.42        7.51      6.88 o
  -7   5   9        1.59        6.69      9.01 o
  -6   5   9        0.65        0.39      5.22 o
  -5   5   9        0.05       -2.37      4.61 o
  -4   5   9       25.38       26.85      5.95 o
  -3   5   9        1.44       -5.58      4.67 o
  -2   5   9        5.33       -0.45      3.16 o
  -1   5   9       32.38       38.13      4.33 o
   0   5   9      214.64      203.23     10.11 o
   1   5   9        4.16        9.41      3.68 o
   2   5   9        6.67        4.45      3.14 o
   3   5   9      242.48      260.17     16.44 o
   4   5   9        2.45       -0.50      6.71 o
   5   5   9        6.50       15.38      7.24 o
  -7   6   9        0.52       -4.43     11.42 o
  -6   6   9       23.36       24.95      9.62 o
  -5   6   9       27.58       27.70     10.25 o
  -4   6   9      152.87      148.80     12.43 o
  -3   6   9       39.20       36.05      6.74 o
  -2   6   9        3.28        9.57      4.49 o
  -1   6   9        3.17        5.55      3.67 o
   0   6   9       17.26       15.93      3.72 o
   1   6   9        0.62        1.16      4.38 o
   2   6   9        3.81        4.25      3.54 o
   3   6   9       16.97       31.96      8.46 o
   4   6   9       24.50       35.92     11.90 o
  -6   7   9       12.13       11.07     13.40 o
  -5   7   9        1.68        9.89      8.82 o
  -4   7   9       26.95       39.07     16.13 o
  -3   7   9       12.81       -1.75      7.13 o
  -2   7   9      138.56      154.82     17.82 o
  -1   7   9        0.12        5.35      5.76 o
   0   7   9       24.41       22.76      6.95 o
   1   7   9        5.77        8.24      4.77 o
   2   7   9        2.09       14.45      9.16 o
   3   7   9        8.84        0.15     10.72 o
  -4   8   9       39.21       55.54     13.78 o
  -3   8   9        5.33        9.91     14.33 o
  -2   8   9       12.61        4.86      9.62 o
  -1   8   9       16.69       24.75      8.47 o
   0   8   9        8.90       18.08      7.22 o
   1   8   9       17.68       23.06     14.74 o
  -2  -8  10        5.50       26.57     14.68 o
  -1  -8  10        5.19       19.30      9.10 o
   0  -8  10        4.23        5.52     10.60 o
   1  -8  10       58.46       55.89     13.50 o
   2  -8  10        0.02       -0.55      8.65 o
   3  -8  10        0.00        4.19      8.90 o
   4  -8  10        0.96        4.17      8.17 o
  -4  -7  10        5.05        3.26     11.30 o
  -3  -7  10       47.78       50.73     15.86 o
  -2  -7  10        5.20       -1.11      7.21 o
  -1  -7  10        8.40        3.51      5.85 o
   0  -7  10        0.91       10.29      7.00 o
   1  -7  10       18.97       29.02      8.71 o
   2  -7  10        6.87        4.90      9.15 o
   3  -7  10        2.70        2.35      7.54 o
   4  -7  10        0.47        1.63      7.00 o
   5  -7  10        0.49       -0.69      7.81 o
  -5  -6  10       13.51       17.07      9.18 o
  -4  -6  10        2.67       -2.67     11.77 o
  -3  -6  10       12.89        8.28      5.17 o
  -2  -6  10        3.23        6.36      5.47 o
  -1  -6  10        3.86        0.92      4.01 o
   0  -6  10      202.46      195.17     11.51 o
   1  -6  10       21.11       15.43      5.63 o
   2  -6  10       36.05       34.77      4.64 o
   3  -6  10       49.18       42.44      7.13 o
   4  -6  10       61.55       54.35      8.60 o
   5  -6  10        2.25        3.14      7.50 o
   6  -6  10        5.95       -1.60      6.36 o
  -6  -5  10       11.38        9.39      8.03 o
  -5  -5  10       59.59       57.38      9.10 o
  -4  -5  10        4.77       -0.45      7.17 o
  -3  -5  10        0.09        3.24      3.53 o
  -2  -5  10        0.00        0.25      3.18 o
  -1  -5  10       98.77      105.64      6.64 o
   0  -5  10       26.23       22.01      4.81 o
   1  -5  10       64.12       78.13      8.35 o
   2  -5  10       28.86       30.14      6.40 o
   3  -5  10      468.36      431.42     20.14 o
   4  -5  10      163.20      179.30     12.70 o
   5  -5  10        1.32       -5.15      4.10 o
   6  -5  10       35.36       19.20      7.73 o
   7  -5  10        0.73        9.75      8.61 o
  -7  -4  10        1.89        6.05      6.38 o
  -6  -4  10      106.20      126.50     14.25 o
  -5  -4  10      161.90      165.67     10.97 o
  -4  -4  10        0.00        2.68      4.36 o
  -3  -4  10        1.73        1.23      2.36 o
  -2  -4  10      143.68      148.77      7.36 o
  -1  -4  10       50.84       48.82      4.55 o
   0  -4  10        6.47        7.97      2.36 o
   1  -4  10       35.17       26.24      5.32 o
   2  -4  10      107.11       99.01      8.59 o
   3  -4  10       58.12       61.43      7.26 o
   4  -4  10       10.98       13.40      4.97 o
   5  -4  10        6.41       -2.73      3.85 o
   6  -4  10        4.67        6.66      5.07 o
   7  -4  10        9.54       14.85     12.18 o
  -7  -3  10       17.82       15.50      9.09 o
  -6  -3  10       81.67       89.31     10.56 o
  -5  -3  10       65.25       70.33      7.26 o
  -4  -3  10        0.01        1.00      3.28 o
  -3  -3  10       62.61       61.54      3.57 o
  -2  -3  10       43.07       47.45      5.44 o
  -1  -3  10      101.20       99.31      6.50 o
   0  -3  10       70.11       71.11      4.39 o
   1  -3  10       88.20       86.94      5.86 o
   2  -3  10        0.65        1.39      3.12 o
   3  -3  10      150.16      142.00      8.58 o
   4  -3  10        1.19       -1.58      3.22 o
   5  -3  10       54.12       46.94      4.97 o
   6  -3  10       18.41       17.30      5.21 o
   7  -3  10        2.53        3.75      7.34 o
   8  -3  10        4.36       14.81     12.82 o
  -8  -2  10       17.84       17.48      9.56 o
  -7  -2  10       19.12       14.23      6.01 o
  -6  -2  10       48.03       55.19      7.39 o
  -5  -2  10      265.06      267.45     16.26 o
  -4  -2  10        1.01       -4.15      2.77 o
  -3  -2  10        0.73       -0.75      1.76 o
  -2  -2  10      490.94      496.52     11.02 o
  -1  -2  10      418.91      401.09      9.19 o
   0  -2  10       61.48       56.10      4.47 o
   1  -2  10      181.88      180.15     11.19 o
   2  -2  10       17.93       16.20      3.35 o
   3  -2  10       17.99       20.14      3.25 o
   4  -2  10        0.21       -0.78      2.70 o
   5  -2  10       22.19       20.88      4.25 o
   6  -2  10        0.08       -1.25      3.93 o
   7  -2  10        0.50        8.88      4.75 o
   8  -2  10        3.29       11.49      5.94 o
  -8  -1  10        2.69        0.70      7.57 o
  -7  -1  10       16.39       10.17      5.94 o
  -6  -1  10      151.41      146.41     11.24 o
  -5  -1  10       92.33       86.92     10.79 o
  -4  -1  10       77.10       87.60      4.02 o
  -3  -1  10      264.27      239.64      7.03 o
  -2  -1  10      118.39      116.31      5.40 o
  -1  -1  10        4.30        2.91      2.39 o
   0  -1  10     1581.62     1701.97     22.92 o
   1  -1  10       10.68        9.26      2.41 o
   2  -1  10       27.60       36.80      3.29 o
   3  -1  10      169.42      162.21      6.52 o
   4  -1  10        1.04        0.89      1.90 o
   5  -1  10        6.56        5.00      3.14 o
   6  -1  10        4.70       36.13     14.11 o
   7  -1  10        0.39       10.69      4.44 o
   8  -1  10        1.06        9.16      8.19 o
  -8   0  10        4.37        4.60      6.57 o
  -7   0  10       14.93        8.86      8.33 o
  -6   0  10       41.56       36.21      5.67 o
  -5   0  10        3.46       -1.78      3.05 o
  -4   0  10       54.63       57.88      3.89 o
  -3   0  10      463.19      549.92     10.45 o
  -2   0  10     4292.53     4876.08     71.53 o
  -1   0  10      193.57      200.32      7.63 o
   0   0  10     1078.66     1126.26     18.63 o
   1   0  10      159.37      176.98      6.22 o
   2   0  10      409.93      419.17     10.30 o
   3   0  10        2.90        2.40      1.96 o
   4   0  10      450.74      407.00     11.35 o
   5   0  10        4.94        2.52      3.23 o
   6   0  10        0.36       -3.86      4.31 o
   7   0  10        7.21       15.46      4.69 o
   8   0  10        8.58        8.40      5.46 o
  -8   1  10        0.93        6.26      5.34 o
  -7   1  10        0.92       -2.35      4.39 o
  -6   1  10        0.15        0.81      4.22 o
  -5   1  10        0.18        4.47      1.67 o
  -4   1  10        0.24        0.45      2.03 o
  -3   1  10        0.02       -1.59      2.32 o
  -2   1  10        6.56        7.61      2.97 o
  -1   1  10        0.25       -3.57      2.58 o
   0   1  10       52.44       66.75      4.76 o
   1   1  10       34.12       37.41      3.15 o
   2   1  10        2.08        1.13      1.85 o
   3   1  10      100.99      100.73      8.21 o
   4   1  10       29.26       19.07      3.65 o
   5   1  10       22.27       30.11      6.45 o
   6   1  10        3.53       -0.79      4.83 o
   7   1  10        0.91       -1.04      4.14 o
  -8   2  10        0.01       10.44      8.02 o
  -7   2  10        2.86        0.76      7.18 o
  -6   2  10       37.90       38.65      5.20 o
  -5   2  10       78.94       74.22      4.96 o
  -4   2  10       32.56       36.83      3.98 o
  -3   2  10      193.00      220.62      6.62 o
  -2   2  10      397.66      456.67     14.32 o
  -1   2  10       36.04       40.72      3.38 o
   0   2  10      727.66      764.57     15.44 o
   1   2  10     1397.84     1578.43     25.38 o
   2   2  10       99.43       96.59      4.73 o
   3   2  10      238.79      218.54     10.82 o
   4   2  10        9.14       16.17      4.36 o
   5   2  10        5.53        2.51      4.60 o
   6   2  10        0.54        1.50      4.46 o
   7   2  10        3.07        2.79      5.04 o
  -8   3  10        3.45        4.43      8.01 o
  -7   3  10       13.50       19.42      8.62 o
  -6   3  10        2.70        1.34      3.66 o
  -5   3  10        0.02       -0.50      4.13 o
  -4   3  10        4.97        3.01      3.66 o
  -3   3  10        4.13        6.78      4.06 o
  -2   3  10      105.63      106.41      9.43 o
  -1   3  10       40.33       47.36      5.04 o
   0   3  10       20.96       21.05      4.03 o
   1   3  10      100.48      123.30      6.29 o
   2   3  10        8.36        5.47      2.47 o
   3   3  10        0.55        0.78      2.94 o
   4   3  10      631.80      594.35     17.27 o
   5   3  10        1.75        2.66      4.69 o
   6   3  10        0.33        3.63      5.16 o
   7   3  10        0.46       -0.64      9.54 o
  -8   4  10        0.97        6.91     12.29 o
  -7   4  10       15.44       13.96     11.31 o
  -6   4  10        0.01        5.85      5.38 o
  -5   4  10       16.07       17.68      6.15 o
  -4   4  10       76.69       77.72      7.38 o
  -3   4  10       35.64       24.95      5.89 o
  -2   4  10        2.40       -2.30      3.45 o
  -1   4  10      227.94      250.25     10.95 o
   0   4  10       64.84       55.49      5.50 o
   1   4  10       22.43       19.50      3.94 o
   2   4  10       20.80       21.87      3.43 o
   3   4  10      251.94      243.81     12.02 o
   4   4  10      140.72      134.57     12.83 o
   5   4  10       32.60       21.96      7.68 o
   6   4  10        4.61        9.34      8.76 o
  -7   5  10       10.32        7.01      9.93 o
  -6   5  10       22.69       28.67      7.66 o
  -5   5  10       43.55       57.96      8.39 o
  -4   5  10       32.45       30.85      6.80 o
  -3   5  10        2.47        2.07      4.94 o
  -2   5  10        9.86        9.15      4.15 o
  -1   5  10      104.15      118.24      8.51 o
   0   5  10        3.01        4.71      3.02 o
   1   5  10       11.27       13.11      3.98 o
   2   5  10       31.92       34.52      4.73 o
   3   5  10        2.13       -2.08      4.08 o
   4   5  10       19.95       14.12      7.09 o
   5   5  10        3.36        8.83      8.09 o
  -7   6  10        8.28        1.86     12.47 o
  -6   6  10       12.16       17.66      9.09 o
  -5   6  10        5.81       11.33     10.20 o
  -4   6  10        7.09       10.71      6.40 o
  -3   6  10        3.32        3.21      3.79 o
  -2   6  10        2.00        2.91      5.02 o
  -1   6  10        1.81        4.67      3.35 o
   0   6  10        0.09        6.29      3.58 o
   1   6  10       30.41       33.25      6.14 o
   2   6  10        4.76       10.45      5.20 o
   3   6  10        1.24       -2.08      6.85 o
   4   6  10       22.38       16.55      9.61 o
  -5   7  10       48.84       30.47     11.40 o
  -4   7  10        2.02       -4.56      6.93 o
  -3   7  10        1.60       -7.03      7.21 o
  -2   7  10       52.40       51.47     17.01 o
  -1   7  10        0.59       -2.16      7.32 o
   0   7  10        1.86       -1.31      5.38 o
   1   7  10        0.03        3.74      4.97 o
   2   7  10        0.17       -2.19      7.78 o
   3   7  10       27.08       25.11     10.63 o
  -4   8  10        1.12       14.54     12.93 o
  -3   8  10        6.45       12.72      9.83 o
  -2   8  10       11.77       12.84     10.14 o
  -1   8  10       35.47       53.37      9.58 o
   0   8  10        1.77        6.42      6.90 o
   1   8  10        5.16        1.44      8.14 o
  -2  -8  11        0.99       -1.86     12.35 o
  -1  -8  11        0.16       -5.36      7.08 o
   0  -8  11        5.32       -4.45      8.54 o
   1  -8  11       67.36       49.07     14.18 o
   2  -8  11        3.87       -2.29      7.94 o
   3  -8  11        6.25       14.78     14.45 o
   4  -8  11        0.53       -5.80      7.98 o
  -4  -7  11        0.66       15.96     12.00 o
  -3  -7  11       10.32        3.03     11.30 o
  -2  -7  11        3.03       13.03      7.03 o
  -1  -7  11        1.15        6.68      6.68 o
   0  -7  11       53.26       69.59     10.76 o
   1  -7  11        0.02        5.67      7.01 o
   2  -7  11       18.76        7.49      8.12 o
   3  -7  11        5.31        7.53      8.43 o
   4  -7  11        5.44       13.85      8.66 o
   5  -7  11        0.67        1.94      7.97 o
  -5  -6  11        0.33        4.27      8.02 o
  -4  -6  11        2.86        3.77      7.86 o
  -3  -6  11        0.29        5.40      5.51 o
  -2  -6  11       27.77       32.02      6.47 o
  -1  -6  11       50.24       50.33      6.76 o
   0  -6  11       44.96       30.38      6.16 o
   1  -6  11        1.04        6.54      4.99 o
   2  -6  11       86.36       79.25      8.39 o
   3  -6  11       45.56       40.43      6.79 o
   4  -6  11        2.79        6.83      6.04 o
   5  -6  11        1.07        7.66      6.21 o
   6  -6  11       11.56       19.79      8.23 o
  -6  -5  11        1.82       -3.32      6.24 o
  -5  -5  11       27.53       25.80      7.30 o
  -4  -5  11        4.02       10.88      5.28 o
  -3  -5  11        1.33       -4.94      3.29 o
  -2  -5  11      238.91      252.52     10.65 o
  -1  -5  11        3.21        5.76      3.42 o
   0  -5  11       78.32       76.13      7.52 o
   1  -5  11      128.95      130.60      9.28 o
   2  -5  11        0.53        0.61      4.38 o
   3  -5  11       41.72       34.17      6.04 o
   4  -5  11       90.52       85.68      9.46 o
   5  -5  11        0.70        9.33      5.13 o
   6  -5  11        0.90        1.35      6.27 o
   7  -5  11       14.56       26.09     13.29 o
  -7  -4  11        0.01       -1.40      8.04 o
  -6  -4  11       17.79       28.49      7.02 o
  -5  -4  11       35.15       56.84      8.79 o
  -4  -4  11        3.38        1.17      2.51 o
  -3  -4  11       14.31       15.32      3.13 o
  -2  -4  11        5.30       10.68      3.20 o
  -1  -4  11       14.38        8.05      3.00 o
   0  -4  11        0.01       -1.69      1.82 o
   1  -4  11      107.35       90.49      8.20 o
   2  -4  11      133.42      115.53      9.32 o
   3  -4  11        2.13        2.17      4.09 o
   4  -4  11      103.84       95.24      9.04 o
   5  -4  11        4.64        4.99      7.23 o
   6  -4  11       18.65       10.33      7.15 o
   7  -4  11       27.01       34.60     10.50 o
  -7  -3  11        6.26       22.72      9.44 o
  -6  -3  11        0.21        4.08      7.81 o
  -5  -3  11      281.51      269.27     16.02 o
  -4  -3  11      104.81       98.88      7.38 o
  -3  -3  11      188.32      194.07      6.53 o
  -2  -3  11       89.08       87.88      5.28 o
  -1  -3  11      328.66      342.79      9.80 o
   0  -3  11      375.68      340.38     10.06 o
   1  -3  11      122.47      103.58      6.52 o
   2  -3  11        0.07        2.87      3.39 o
   3  -3  11       47.43       44.36      5.72 o
   4  -3  11        5.35        5.52      3.39 o
   5  -3  11        1.01       -0.09      3.21 o
   6  -3  11       65.95       83.05      8.00 o
   7  -3  11        1.56        0.21      5.97 o
  -8  -2  11        5.15       -0.58      7.69 o
  -7  -2  11       14.90       15.66      6.26 o
  -6  -2  11       17.67       14.09      6.89 o
  -5  -2  11      288.43      273.23     14.97 o
  -4  -2  11       23.50       20.05      3.42 o
  -3  -2  11       55.47       53.14      3.57 o
  -2  -2  11      176.68      197.54      8.02 o
  -1  -2  11      124.68      139.97      6.68 o
   0  -2  11       12.81       11.99      2.55 o
   1  -2  11       25.00       22.53      3.38 o
   2  -2  11      115.35      106.87      6.36 o
   3  -2  11       42.98       35.14      4.70 o
   4  -2  11       13.64       10.26      3.16 o
   5  -2  11        8.07        5.14      3.19 o
   6  -2  11       25.19       27.59      5.13 o
   7  -2  11        4.16        4.66      4.59 o
   8  -2  11        1.10        3.14      5.90 o
  -8  -1  11        5.92       16.43      8.74 o
  -7  -1  11        1.76       -7.64      8.16 o
  -6  -1  11      398.87      373.44     16.10 o
  -5  -1  11      123.64      119.45      8.34 o
  -4  -1  11        0.70        0.62      2.57 o
  -3  -1  11        8.91       10.44      2.54 o
  -2  -1  11      728.22      802.93     15.90 o
  -1  -1  11      448.14      432.63     10.55 o
   0  -1  11      732.12      840.84     16.59 o
   1  -1  11       49.72       48.00      3.95 o
   2  -1  11       73.42       66.78      4.15 o
   3  -1  11       81.36       71.87      7.36 o
   4  -1  11        0.27        0.48      3.47 o
   5  -1  11        3.57        1.38      2.84 o
   6  -1  11       19.75       28.39      5.27 o
   7  -1  11        0.00        7.99      5.41 o
   8  -1  11        0.01       -0.53      5.66 o
  -8   0  11        1.31        4.91      6.30 o
  -7   0  11       11.88       19.30      6.89 o
  -6   0  11       47.97       39.55      7.45 o
  -5   0  11      228.08      218.95     10.33 o
  -4   0  11       14.84       17.98      3.07 o
  -3   0  11        0.35        2.61      2.09 o
  -2   0  11      443.12      408.05     15.51 o
  -1   0  11      115.78      109.46      7.23 o
   0   0  11        6.35       13.40      3.07 o
   1   0  11        8.78       11.10      2.58 o
   2   0  11        1.82        0.06      1.78 o
   3   0  11       23.48       22.69      3.16 o
   4   0  11        7.17        8.80      1.79 o
   5   0  11       41.46       41.62      5.64 o
   6   0  11        0.31       -2.12      3.99 o
   7   0  11        0.00        0.00      3.74 o
   8   0  11        0.10        7.22      5.14 o
  -8   1  11       16.27       17.93     10.78 o
  -7   1  11       26.74       25.92      6.36 o
  -6   1  11        8.17        6.61      4.57 o
  -5   1  11        8.92       14.03      2.87 o
  -4   1  11       37.75       42.38      3.68 o
  -3   1  11       17.83       11.06      3.38 o
  -2   1  11       27.99       31.11      3.72 o
  -1   1  11      178.84      179.43      8.21 o
   0   1  11      364.00      350.00      9.74 o
   1   1  11     3093.04     3684.51     48.93 o
   2   1  11        0.43        3.85      2.04 o
   3   1  11        0.06        0.01      2.39 o
   4   1  11       16.80       19.09      3.89 o
   5   1  11      433.16      403.99     12.11 o
   6   1  11        1.29        4.36      3.69 o
   7   1  11        0.33        3.54      4.83 o
  -8   2  11        1.30        6.61      7.61 o
  -7   2  11        3.80        1.65      6.57 o
  -6   2  11        0.26        0.90      3.37 o
  -5   2  11        2.08        6.55      3.40 o
  -4   2  11       39.55       39.94      4.24 o
  -3   2  11        3.16        4.15      2.20 o
  -2   2  11       47.88       43.12      4.39 o
  -1   2  11      346.69      336.32      9.60 o
   0   2  11       17.43       29.25      4.64 o
   1   2  11      183.55      220.48      8.26 o
   2   2  11       46.30       53.10      3.96 o
   3   2  11       27.13       30.31      4.09 o
   4   2  11      122.50      130.90      8.79 o
   5   2  11       58.36       62.52      7.76 o
   6   2  11        0.66        4.67      5.28 o
   7   2  11        0.07       13.56     10.44 o
  -8   3  11        4.85        5.85     10.14 o
  -7   3  11        2.61       -2.08     12.12 o
  -6   3  11        8.27       20.69      5.36 o
  -5   3  11       26.35       24.75      5.60 o
  -4   3  11       20.99       26.53      4.77 o
  -3   3  11      154.82      162.04     10.31 o
  -2   3  11       29.27       46.77      6.25 o
  -1   3  11       46.23       53.26      5.44 o
   0   3  11      394.16      396.29     13.02 o
   1   3  11      125.96      145.21     11.19 o
   2   3  11      184.31      192.53      7.11 o
   3   3  11      272.19      256.02     11.33 o
   4   3  11      275.07      278.34     22.44 o
   5   3  11       38.44       31.22      7.69 o
   6   3  11        1.21        4.38      5.19 o
  -8   4  11        3.38       -3.63      8.51 o
  -7   4  11       29.50       21.61     11.13 o
  -6   4  11        0.19        4.49      4.88 o
  -5   4  11       28.97       28.51      6.18 o
  -4   4  11        5.93       -0.16      4.38 o
  -3   4  11        1.98        4.01      4.60 o
  -2   4  11        5.62        5.29      3.94 o
  -1   4  11       26.87       24.01      5.38 o
   0   4  11        4.10        3.93      2.90 o
   1   4  11        1.88        3.66      3.13 o
   2   4  11       33.95       33.52      5.45 o
   3   4  11       15.99       21.04      4.78 o
   4   4  11       47.77       40.65     14.34 o
   5   4  11       31.70       30.72      7.66 o
   6   4  11        0.91        1.05      7.22 o
  -7   5  11        4.44        9.26     10.24 o
  -6   5  11       15.72       18.85      7.21 o
  -5   5  11        3.56        2.55      5.59 o
  -4   5  11       79.20       90.06      9.15 o
  -3   5  11       40.17       29.35      7.37 o
  -2   5  11       66.30       74.70      6.85 o
  -1   5  11        1.11        3.23      4.20 o
   0   5  11       28.64       29.23      5.04 o
   1   5  11       13.88       20.53      6.73 o
   2   5  11       24.12       21.39      5.12 o
   3   5  11       36.23       53.30     14.76 o
   4   5  11       58.90       43.43      9.48 o
   5   5  11        0.67       -3.39      6.51 o
  -6   6  11        3.99        7.93      7.73 o
  -5   6  11        2.98        1.25      6.90 o
  -4   6  11      160.07      192.09     16.46 o
  -3   6  11        8.88        4.03      6.42 o
  -2   6  11        2.38        2.80      4.46 o
  -1   6  11        2.61        9.03      5.22 o
   0   6  11       59.16       45.65     10.13 o
   1   6  11        0.15        1.87      4.51 o
   2   6  11        3.17        5.22      4.36 o
   3   6  11        1.13        5.43      8.20 o
   4   6  11        1.48        0.55     11.48 o
  -5   7  11        1.68      -10.25      7.23 o
  -4   7  11       31.37       40.68     11.42 o
  -3   7  11       43.43       61.03     13.53 o
  -2   7  11        3.46       -2.39      6.08 o
  -1   7  11        0.03       -3.05      7.15 o
   0   7  11        1.33        6.52      6.10 o
   1   7  11       17.20       17.82      8.02 o
   2   7  11        0.17       -3.02     13.87 o
   3   7  11        7.24       26.03     11.21 o
  -3   8  11        4.67       -3.02      9.79 o
  -2   8  11       21.68       25.66     10.75 o
  -1   8  11        8.07        8.45     11.60 o
   0   8  11        3.65       -0.07      5.75 o
  -2  -8  12        0.47        6.87     11.07 o
  -1  -8  12        1.97       22.85      9.85 o
   0  -8  12       32.59       29.25     18.89 o
   1  -8  12        3.69       23.86     14.68 o
   2  -8  12        1.45        1.93     10.60 o
   3  -8  12        0.01       11.05     12.70 o
  -4  -7  12        7.05       -5.71     10.84 o
  -3  -7  12        5.03       11.89     12.35 o
  -2  -7  12       10.62        7.68      6.42 o
  -1  -7  12        2.73        1.73      7.40 o
   0  -7  12        0.04        0.88      6.37 o
   1  -7  12        1.33       -1.87      6.52 o
   2  -7  12        0.99        1.61      8.03 o
   3  -7  12       27.67       24.58     10.23 o
   4  -7  12       66.13       71.35     14.18 o
   5  -7  12        1.28        7.70      8.00 o
  -5  -6  12        9.17        0.41      7.85 o
  -4  -6  12        6.83       20.51      8.24 o
  -3  -6  12        0.21        9.62      5.52 o
  -2  -6  12        9.72        5.62      4.70 o
  -1  -6  12        0.13       -5.31      5.60 o
   0  -6  12        1.46        3.66      4.81 o
   1  -6  12      150.56      168.41     11.44 o
   2  -6  12       16.46       22.91      7.70 o
   3  -6  12        5.89       -2.79      4.94 o
   4  -6  12        6.59        3.02      6.06 o
   5  -6  12        3.38       -2.82      5.76 o
   6  -6  12        3.85       12.09      7.69 o
  -6  -5  12       20.93       12.41      8.15 o
  -5  -5  12       26.65       18.43      8.52 o
  -4  -5  12        1.21       -0.90      4.77 o
  -3  -5  12       18.29       15.11      4.34 o
  -2  -5  12        2.31        1.58      3.32 o
  -1  -5  12       97.11       86.20      5.84 o
   0  -5  12        7.25       10.27      3.41 o
   1  -5  12        3.04       -6.09      4.06 o
   2  -5  12       44.37       34.23      6.85 o
   3  -5  12      183.50      168.26     20.25 o
   4  -5  12       26.22       27.21      7.15 o
   5  -5  12        0.04        4.54      8.79 o
   6  -5  12        0.00        1.93      7.40 o
   7  -5  12       12.69        7.92      8.76 o
  -7  -4  12        0.77        3.96      9.44 o
  -6  -4  12       38.99       35.92      7.70 o
  -5  -4  12       70.66       54.76      7.79 o
  -4  -4  12        0.61        3.47      4.38 o
  -3  -4  12        0.11       -0.85      2.63 o
  -2  -4  12      111.22      112.41      6.43 o
  -1  -4  12      268.96      286.28      9.98 o
   0  -4  12       30.92       26.97      3.92 o
   1  -4  12        3.88        5.51      3.75 o
   2  -4  12      161.63      174.83     11.64 o
   3  -4  12       13.01        6.21      4.85 o
   4  -4  12        0.69        2.53      4.45 o
   5  -4  12        6.61        9.63      5.20 o
   6  -4  12        4.31       14.91      5.92 o
   7  -4  12        0.04        3.89      7.07 o
  -7  -3  12        0.49       -7.34      7.81 o
  -6  -3  12        0.37        2.78      6.47 o
  -5  -3  12      316.71      301.36     17.34 o
  -4  -3  12       23.31       30.46      4.42 o
  -3  -3  12       14.39       11.51      2.92 o
  -2  -3  12       28.93       28.49      3.76 o
  -1  -3  12      141.40      133.28      6.91 o
   0  -3  12      337.54      356.72     10.63 o
   1  -3  12       97.52       91.83      6.42 o
   2  -3  12      424.78      374.45     14.67 o
   3  -3  12        0.21        0.07      3.64 o
   4  -3  12        3.49        3.57      3.20 o
   5  -3  12       11.41       10.66      4.02 o
   6  -3  12        0.40        5.06      4.41 o
   7  -3  12        5.34        9.63      6.09 o
  -8  -2  12        0.03        6.06      9.09 o
  -7  -2  12       16.67       16.01      6.96 o
  -6  -2  12        5.03       -3.25      5.07 o
  -5  -2  12      147.12      155.63     11.95 o
  -4  -2  12        2.49       -1.13      3.68 o
  -3  -2  12      212.89      241.32      8.02 o
  -2  -2  12      379.90      401.82     10.71 o
  -1  -2  12      353.13      336.65     10.63 o
   0  -2  12      626.91      734.49     15.42 o
   1  -2  12       27.52       28.00      2.96 o
   2  -2  12       93.00      112.24      6.61 o
   3  -2  12        3.86        2.24      3.68 o
   4  -2  12      401.94      389.24     12.76 o
   5  -2  12       48.19       57.13      4.94 o
   6  -2  12        0.55       -1.11      3.83 o
   7  -2  12        0.31        4.51      4.53 o
  -8  -1  12        0.56       13.05      9.21 o
  -7  -1  12        2.29        8.12      6.99 o
  -6  -1  12       11.51        8.25      5.47 o
  -5  -1  12       10.25        8.92      5.01 o
  -4  -1  12      139.57      148.66     10.36 o
  -3  -1  12       32.79       34.67      3.63 o
  -2  -1  12      303.84      323.80     10.70 o
  -1  -1  12       58.31       71.15      4.68 o
   0  -1  12      780.06      841.77     16.98 o
   1  -1  12       73.20       88.61      5.85 o
   2  -1  12       60.77       55.16      4.71 o
   3  -1  12      143.37      137.20      7.91 o
   4  -1  12      121.04      123.01      6.63 o
   5  -1  12        1.42        0.48      3.42 o
   6  -1  12        0.74       -4.25      4.05 o
   7  -1  12        0.16        9.17      4.90 o
  -8   0  12        6.58       10.38      7.03 o
  -7   0  12        2.29        5.07      6.77 o
  -6   0  12       16.89        8.39     15.94 o
  -5   0  12        1.64        7.44      2.43 o
  -4   0  12        4.32        3.32      2.24 o
  -3   0  12      194.20      226.03      7.79 o
  -2   0  12      230.87      271.22     12.92 o
  -1   0  12        8.96        8.98      3.53 o
   0   0  12      213.99      221.24     12.24 o
   1   0  12     2862.17     3421.44     52.89 o
   2   0  12      153.22      152.07      6.24 o
   3   0  12      247.94      233.93     10.25 o
   4   0  12      126.90      125.92      6.72 o
   5   0  12       54.09       68.26      6.01 o
   6   0  12        1.88        1.00      4.90 o
   7   0  12        2.90        2.70      4.09 o
  -8   1  12        2.07        1.18      6.73 o
  -7   1  12        8.65        5.35      4.92 o
  -6   1  12        0.04       -5.97      4.15 o
  -5   1  12        0.16        7.28      3.12 o
  -4   1  12        0.08       -0.90      2.39 o
  -3   1  12        0.07       -0.49      3.31 o
  -2   1  12        0.16        0.02      2.66 o
  -1   1  12        0.22        0.51      2.89 o
   0   1  12        5.35       10.10      3.06 o
   1   1  12       29.32       26.53      3.31 o
   2   1  12       19.09       25.72      3.23 o
   3   1  12        0.14       -0.26      2.26 o
   4   1  12      221.98      227.41      8.20 o
   5   1  12        0.47        7.60      4.05 o
   6   1  12       18.29       12.89      4.87 o
   7   1  12        1.14        0.72      5.03 o
  -8   2  12       20.55       31.28     10.11 o
  -7   2  12        0.03        3.68      8.09 o
  -6   2  12       15.31       17.66      3.52 o
  -5   2  12       15.54       20.91      4.30 o
  -4   2  12       93.91       92.71      5.06 o
  -3   2  12       58.69       62.36      4.20 o
  -2   2  12       43.84       35.02      4.50 o
  -1   2  12       26.74       35.99      3.60 o
   0   2  12      355.44      429.96     11.10 o
   1   2  12        2.22        4.08      2.71 o
   2   2  12      331.17      341.83      8.82 o
   3   2  12      402.65      382.64     12.72 o
   4   2  12      234.42      238.84     13.82 o
   5   2  12        2.68        1.67      4.62 o
   6   2  12        3.04        9.03      5.23 o
   7   2  12        4.21        1.93      5.14 o
  -8   3  12        0.01        1.89      7.77 o
  -7   3  12        5.73       14.43      8.85 o
  -6   3  12        5.57        4.13      4.51 o
  -5   3  12       14.35        7.21      4.93 o
  -4   3  12       31.14       39.69      5.74 o
  -3   3  12        5.41        2.77      3.84 o
  -2   3  12        2.50       -0.75      3.97 o
  -1   3  12      148.21      175.22      9.27 o
   0   3  12       32.91       31.46      4.56 o
   1   3  12       29.28       27.39      4.22 o
   2   3  12       19.52       15.93      3.29 o
   3   3  12       50.81       49.43      6.01 o
   4   3  12      142.99      152.78     19.39 o
   5   3  12        0.28        3.72      5.00 o
   6   3  12       10.94        6.55      5.89 o
  -8   4  12       11.59       10.06      9.79 o
  -7   4  12       11.22       10.34     14.57 o
  -6   4  12        0.02       -7.23      6.51 o
  -5   4  12        4.73        0.24      4.50 o
  -4   4  12       89.36       96.31      8.55 o
  -3   4  12       89.93       92.01      9.14 o
  -2   4  12        0.01       -1.48      3.25 o
  -1   4  12       24.47       17.85      5.33 o
   0   4  12       31.79       30.33      5.66 o
   1   4  12        0.38       -0.83      3.37 o
   2   4  12        9.01       14.75      3.52 o
   3   4  12       33.87       39.62      7.74 o
   4   4  12      204.92      207.13     14.21 o
   5   4  12        0.02       -0.90      5.94 o
   6   4  12        9.51        6.22      8.29 o
  -7   5  12       10.25        1.08      9.24 o
  -6   5  12        4.45        6.81     12.18 o
  -5   5  12       15.59        5.43      6.25 o
  -4   5  12       79.51       77.29      8.56 o
  -3   5  12       12.47        9.78      6.00 o
  -2   5  12       96.41       86.76      7.72 o
  -1   5  12        5.85        1.46      4.30 o
   0   5  12        0.00        4.60      3.22 o
   1   5  12        0.25       -4.05      3.60 o
   2   5  12        7.60       23.21      4.98 o
   3   5  12       73.61       79.80     11.65 o
   4   5  12       27.67       39.27      9.24 o
   5   5  12        0.54       14.24      9.35 o
  -6   6  12       13.50       21.68     14.45 o
  -5   6  12       38.99       39.51     11.25 o
  -4   6  12       18.92       13.77      7.15 o
  -3   6  12       13.14       17.64      8.00 o
  -2   6  12        9.28        1.27      5.07 o
  -1   6  12       24.41       25.36      6.00 o
   0   6  12        0.01       -3.84      5.40 o
   1   6  12       21.85       23.60      6.36 o
   2   6  12        0.49        0.81      3.89 o
   3   6  12        2.37       -2.20      6.97 o
   4   6  12        0.11        4.77      8.15 o
  -5   7  12        4.60       15.15     26.34 o
  -4   7  12        0.55        0.25      9.33 o
  -3   7  12       69.07       69.10     14.50 o
  -2   7  12        2.87        3.62      8.62 o
  -1   7  12       24.02       20.23      7.13 o
   0   7  12        5.57        1.02      5.56 o
   1   7  12       20.61       21.40      8.24 o
   2   7  12       25.52       22.47      9.94 o
  -3   8  12        0.05       15.81      9.69 o
  -2   8  12        9.85        7.12      8.75 o
  -1   8  12        3.60        3.67      8.91 o
   0   8  12        5.11       20.32      7.81 o
  -2  -8  13        6.65       10.95     13.05 o
  -1  -8  13       27.14       32.29     11.82 o
   0  -8  13       81.40       75.51     14.98 o
   1  -8  13        1.23       -0.43      9.10 o
   2  -8  13        5.98        1.62      8.37 o
   3  -8  13        1.36       16.56      9.09 o
  -4  -7  13        2.34       -2.56     10.14 o
  -3  -7  13        9.14       -1.28     10.84 o
  -2  -7  13       25.43       38.01     14.62 o
  -1  -7  13        0.03       14.53     10.49 o
   0  -7  13       61.85       74.18     14.05 o
   1  -7  13       88.79       78.52     14.54 o
   2  -7  13       14.15       18.86      9.97 o
   3  -7  13       47.30       65.21     13.11 o
   4  -7  13        3.65       14.68      9.09 o
   5  -7  13        9.51       -0.56     11.83 o
  -5  -6  13       14.76       31.47     10.84 o
  -4  -6  13        0.14        5.32      6.39 o
  -3  -6  13        1.08       -4.14      4.44 o
  -2  -6  13        9.37       16.34      5.28 o
  -1  -6  13        1.39        1.13      3.93 o
   0  -6  13        0.08        7.24      4.20 o
   1  -6  13       43.09       65.33     11.36 o
   2  -6  13       61.37       66.05      7.99 o
   3  -6  13       10.47       10.82      7.59 o
   4  -6  13       62.24       53.46     17.82 o
   5  -6  13        2.46        9.60      6.63 o
   6  -6  13        0.37        6.15      6.90 o
  -6  -5  13        6.75        9.91     10.60 o
  -5  -5  13       11.48       15.45     17.42 o
  -4  -5  13       30.53       17.68      6.31 o
  -3  -5  13       12.72        6.58      3.83 o
  -2  -5  13        0.62       -0.98      3.16 o
  -1  -5  13       13.98       10.01      3.83 o
   0  -5  13       10.77        7.04      3.25 o
   1  -5  13        0.46       -4.58      4.38 o
   2  -5  13      162.05      166.72     12.53 o
   3  -5  13        3.91        2.47      5.16 o
   4  -5  13       20.91        9.97      5.80 o
   5  -5  13        9.88       12.83      7.03 o
   6  -5  13        9.11        5.85      7.05 o
  -7  -4  13        8.73        7.34      8.27 o
  -6  -4  13       57.07       76.92     11.84 o
  -5  -4  13       23.04       33.38      6.85 o
  -4  -4  13      125.33      131.73      8.54 o
  -3  -4  13       53.03       51.09      4.71 o
  -2  -4  13       14.35       17.49      3.68 o
  -1  -4  13       56.94       56.81      5.45 o
   0  -4  13        9.49        2.89      3.22 o
   1  -4  13       56.72       51.65      6.13 o
   2  -4  13        9.16       14.67      5.09 o
   3  -4  13      128.88      130.95     10.50 o
   4  -4  13       78.04       86.45      9.28 o
   5  -4  13       16.74       24.06      6.33 o
   6  -4  13       14.22        5.60      6.07 o
   7  -4  13        0.01       21.87      9.43 o
  -7  -3  13        4.91       -2.21      8.27 o
  -6  -3  13       72.34       79.27     11.42 o
  -5  -3  13        0.00        4.27      6.12 o
  -4  -3  13      148.05      158.80      8.96 o
  -3  -3  13       42.47       38.02      4.03 o
  -2  -3  13      175.48      180.41      8.52 o
  -1  -3  13       16.58       27.03      4.09 o
   0  -3  13        2.36        4.17      3.18 o
   1  -3  13      200.28      192.27      9.14 o
   2  -3  13        0.61        3.11      2.90 o
   3  -3  13      596.93      548.10     17.90 o
   4  -3  13       12.43       13.40      3.96 o
   5  -3  13        6.77        9.43      3.60 o
   6  -3  13        3.95        1.03      4.39 o
   7  -3  13        4.46       12.19      8.03 o
  -8  -2  13        8.02        7.34      9.32 o
  -7  -2  13        6.48       -2.78      5.80 o
  -6  -2  13       21.59       18.70      6.63 o
  -5  -2  13       46.20       46.96      7.46 o
  -4  -2  13      109.10      112.40      8.00 o
  -3  -2  13        0.89        0.49      2.98 o
  -2  -2  13      329.01      324.83      9.92 o
  -1  -2  13        1.42        0.62      2.70 o
   0  -2  13       50.82       53.68      5.40 o
   1  -2  13      357.37      377.65      8.99 o
   2  -2  13       15.49        9.99      3.06 o
   3  -2  13      450.51      422.38     16.87 o
   4  -2  13       99.79      101.68      7.63 o
   5  -2  13        9.23        6.96      3.42 o
   6  -2  13        0.56        5.84      4.35 o
   7  -2  13        1.00       13.39      5.90 o
  -8  -1  13        0.54        2.56      8.16 o
  -7  -1  13        0.64       -1.06      6.82 o
  -6  -1  13        1.41        0.26      5.23 o
  -5  -1  13        1.68       -1.06      4.11 o
  -4  -1  13       49.54       59.48      8.29 o
  -3  -1  13       13.02       13.10      3.29 o
  -2  -1  13       50.78       44.81      4.86 o
  -1  -1  13        0.23        0.31      2.32 o
   0  -1  13      364.35      340.32      9.51 o
   1  -1  13     1688.22     1940.53     36.42 o
   2  -1  13       16.39       20.31      3.24 o
   3  -1  13        9.31       14.11      3.89 o
   4  -1  13        0.04       -1.21      2.75 o
   5  -1  13      462.95      465.03     23.77 o
   6  -1  13        1.96       -3.22      5.27 o
   7  -1  13        0.43        8.92      7.70 o
  -8   0  13        0.08       -4.89      7.57 o
  -7   0  13       13.87       14.01      7.52 o
  -6   0  13        1.04        2.56      5.44 o
  -5   0  13       20.15       14.83      6.22 o
  -4   0  13       21.80       17.13      4.71 o
  -3   0  13       21.53       30.65      3.99 o
  -2   0  13       60.69       61.61      5.64 o
  -1   0  13      300.89      317.20     10.44 o
   0   0  13       12.54       15.70      3.37 o
   1   0  13      261.66      293.82      9.14 o
   2   0  13       10.52       12.93      2.94 o
   3   0  13       34.74       38.63      4.00 o
   4   0  13        4.51        9.94      3.22 o
   5   0  13        0.20       -4.32      3.64 o
   6   0  13        1.25        6.51      4.20 o
   7   0  13        1.53       10.51      6.87 o
  -8   1  13        5.57       18.88     11.77 o
  -7   1  13        7.66        5.81      8.57 o
  -6   1  13       18.07       20.62      6.72 o
  -5   1  13       39.76       37.82      4.31 o
  -4   1  13        4.27        4.39      2.89 o
  -3   1  13      366.74      304.45     10.78 o
  -2   1  13       49.67       49.29      5.12 o
  -1   1  13       32.03       24.44      4.16 o
   0   1  13      485.77      454.59     11.97 o
   1   1  13      358.50      340.14      8.78 o
   2   1  13      506.91      484.44     10.72 o
   3   1  13       22.02       23.48      3.63 o
   4   1  13     1672.18     1613.57     38.03 o
   5   1  13       34.83       48.63      7.22 o
   6   1  13       48.09       51.16      6.68 o
   7   1  13        0.75        8.19      5.87 o
  -8   2  13        1.47       -3.92     10.43 o
  -7   2  13        2.37       11.85      7.95 o
  -6   2  13        0.04        6.12      3.52 o
  -5   2  13        0.16       -0.24      2.72 o
  -4   2  13       12.82       12.81      3.02 o
  -3   2  13       31.18       28.31      3.44 o
  -2   2  13        0.63        1.07      2.84 o
  -1   2  13       43.50       40.40      4.15 o
   0   2  13       22.32       15.39      3.15 o
   1   2  13        6.28        5.39      2.87 o
   2   2  13      104.85      107.84      5.94 o
   3   2  13       16.21        8.80      3.26 o
   4   2  13        9.70       10.40      5.51 o
   5   2  13      253.99      268.55     15.61 o
   6   2  13        6.49       12.49      5.73 o
   7   2  13        0.45       11.28      6.17 o
  -8   3  13        2.99       -9.28      8.37 o
  -7   3  13       18.63       10.73      9.00 o
  -6   3  13       27.76       27.18      6.24 o
  -5   3  13        0.24        1.14      3.80 o
  -4   3  13       47.53       44.06      6.09 o
  -3   3  13       38.97       38.92      6.65 o
  -2   3  13       13.10        8.15      5.10 o
  -1   3  13        6.00        9.63      3.75 o
   0   3  13       76.78       82.71      6.50 o
   1   3  13       10.62        9.87      3.69 o
   2   3  13      164.83      168.27      7.61 o
   3   3  13      182.58      190.46     13.60 o
   4   3  13      116.34      111.60     10.59 o
   5   3  13       22.24       21.05     10.70 o
   6   3  13       27.43       26.52      7.22 o
  -7   4  13        7.98       -2.86      9.16 o
  -6   4  13       45.28       51.76      8.73 o
  -5   4  13        0.07       -1.25      5.07 o
  -4   4  13       28.83       18.73      5.73 o
  -3   4  13      255.10      265.26     21.10 o
  -2   4  13        2.07       -1.08      3.69 o
  -1   4  13        3.64        6.85      4.03 o
   0   4  13       27.52       18.40      6.28 o
   1   4  13       15.71        7.70      3.85 o
   2   4  13        1.14        2.53      3.22 o
   3   4  13        0.50        9.87      6.67 o
   4   4  13        9.92        7.78      6.49 o
   5   4  13       13.55       12.69      8.61 o
  -7   5  13        0.23        2.45     11.77 o
  -6   5  13       40.35       45.28     15.81 o
  -5   5  13        0.89        0.87      7.24 o
  -4   5  13       56.30       55.45      8.01 o
  -3   5  13        2.38       -2.88      5.21 o
  -2   5  13      316.03      314.21     13.67 o
  -1   5  13        6.18        2.67      4.45 o
   0   5  13        1.39        3.37      3.71 o
   1   5  13       16.37       11.48      6.75 o
   2   5  13        3.17        3.39      4.60 o
   3   5  13       17.05        9.73      9.71 o
   4   5  13        8.06        9.65      8.80 o
   5   5  13        0.23        3.72      8.34 o
  -6   6  13        0.42        1.86     13.05 o
  -5   6  13        0.02       -1.67      7.51 o
  -4   6  13       25.17       25.56      9.10 o
  -3   6  13       19.71       25.14      8.78 o
  -2   6  13       44.18       58.32      7.90 o
  -1   6  13       54.32       59.76     10.19 o
   0   6  13       31.63       23.43      7.64 o
   1   6  13        0.63       -0.73      4.94 o
   2   6  13        0.42        5.65     11.25 o
   3   6  13        3.97        0.60     11.48 o
   4   6  13       24.47       16.22     10.67 o
  -5   7  13        0.01       -2.30     14.74 o
  -4   7  13       26.01       11.87      8.82 o
  -3   7  13       56.51       40.69     12.37 o
  -2   7  13       11.22       19.12     10.20 o
  -1   7  13        0.33        2.50      5.45 o
   0   7  13        7.66        4.10      5.97 o
   1   7  13        0.75       13.60      7.45 o
   2   7  13        0.15       -6.72      7.89 o
  -1  -8  14        0.85       15.90     11.71 o
   0  -8  14        4.68       -8.86      7.53 o
   1  -8  14       72.64       98.99     17.32 o
   2  -8  14        5.88       -3.32     10.49 o
   3  -8  14        0.00        8.54      9.17 o
  -3  -7  14        3.08       -7.57      8.97 o
  -2  -7  14        3.74       18.83     11.19 o
  -1  -7  14        5.09        5.92      8.27 o
   0  -7  14       20.61       27.19     11.01 o
   1  -7  14       39.53       52.70     12.48 o
   2  -7  14        2.40        0.03      7.95 o
   3  -7  14        4.47        6.20      8.20 o
   4  -7  14       15.73       17.01     14.39 o
  -5  -6  14        1.34        3.37     12.64 o
  -4  -6  14        4.38        5.86      6.60 o
  -3  -6  14        0.25        1.29      5.75 o
  -2  -6  14       26.47       28.55      7.11 o
  -1  -6  14       52.06       52.55      7.85 o
   0  -6  14        2.52        0.29      3.60 o
   1  -6  14       57.27       72.40      8.38 o
   2  -6  14       85.66       95.84      9.42 o
   3  -6  14        3.72       10.34      6.95 o
   4  -6  14       63.02       66.70     15.24 o
   5  -6  14        0.08        2.09      7.58 o
   6  -6  14        0.67        9.67     12.93 o
  -6  -5  14        0.01       18.88     12.12 o
  -5  -5  14       57.76       40.43     10.79 o
  -4  -5  14       11.02        4.26      6.47 o
  -3  -5  14        1.71        1.21      3.88 o
  -2  -5  14       13.69       16.63      4.05 o
  -1  -5  14       17.41       25.04      4.46 o
   0  -5  14       11.25       10.54      3.39 o
   1  -5  14      102.10      110.59     10.15 o
   2  -5  14      352.26      327.40     20.76 o
   3  -5  14       52.51       50.33      8.21 o
   4  -5  14        3.88        5.68      6.02 o
   5  -5  14        1.76       11.96      7.89 o
   6  -5  14       22.44       32.16     12.92 o
  -6  -4  14       23.41       23.80      8.71 o
  -5  -4  14       14.17       16.03      7.10 o
  -4  -4  14       10.87       10.86      4.44 o
  -3  -4  14       49.66       57.85      5.80 o
  -2  -4  14       62.92       70.32      5.58 o
  -1  -4  14        9.50       14.56      3.80 o
   0  -4  14       61.42       79.39      7.97 o
   1  -4  14        0.66        4.95      4.18 o
   2  -4  14       23.66       20.76      5.60 o
   3  -4  14       20.90       25.95      6.33 o
   4  -4  14      159.26      130.23     11.10 o
   5  -4  14       50.02       59.66      7.87 o
   6  -4  14        1.85       -4.00      5.43 o
   7  -4  14        5.17        0.69     11.30 o
  -7  -3  14        2.99        1.51      8.74 o
  -6  -3  14       41.60       47.37      9.58 o
  -5  -3  14       38.88       34.23      6.84 o
  -4  -3  14       47.47       53.20      5.75 o
  -3  -3  14      186.53      190.30      7.93 o
  -2  -3  14      114.63      116.05      7.16 o
  -1  -3  14      223.87      238.39      9.92 o
   0  -3  14      191.75      170.24     10.71 o
   1  -3  14        1.56        4.41      3.35 o
   2  -3  14      100.14      111.91      9.01 o
   3  -3  14       29.23       31.82      5.96 o
   4  -3  14       74.55       69.17      6.45 o
   5  -3  14       18.40       19.98      4.29 o
   6  -3  14        1.24        2.34      5.07 o
   7  -3  14        0.80        9.98     12.70 o
  -7  -2  14       10.50       18.37      7.48 o
  -6  -2  14        1.16       -8.24      5.60 o
  -5  -2  14       50.41       49.50     10.84 o
  -4  -2  14      137.49      148.06     15.70 o
  -3  -2  14        6.80        6.42      3.58 o
  -2  -2  14       24.05       26.06      4.97 o
  -1  -2  14      331.74      339.77     10.26 o
   0  -2  14      158.43      169.11      7.73 o
   1  -2  14      504.68      513.17     11.14 o
   2  -2  14       10.66       11.65      3.48 o
   3  -2  14       68.82       58.47      6.71 o
   4  -2  14        1.59        3.27      3.73 o
   5  -2  14        0.00        1.48      3.59 o
   6  -2  14        0.38       -0.84      4.17 o
   7  -2  14        0.09        9.18      5.82 o
  -8  -1  14        1.55       -1.40      8.86 o
  -7  -1  14       20.26       18.00     11.95 o
  -6  -1  14        1.42       -4.77      5.34 o
  -5  -1  14        2.35        7.67      2.90 o
  -4  -1  14        0.93       -2.79      2.57 o
  -3  -1  14        0.80        1.82      2.96 o
  -2  -1  14       74.94       67.22      5.86 o
  -1  -1  14      100.74      108.42      6.06 o
   0  -1  14       10.95       10.92      3.10 o
   1  -1  14       15.72        5.19      2.35 o
   2  -1  14        2.92       -1.51      2.40 o
   3  -1  14      181.77      156.75     13.38 o
   4  -1  14      165.32      159.31      8.06 o
   5  -1  14        0.12        0.57      4.06 o
   6  -1  14       13.43       14.28      5.03 o
   7  -1  14        7.34       21.04      6.47 o
  -8   0  14        8.84        6.53     10.02 o
  -7   0  14       16.69       10.56      7.98 o
  -6   0  14       12.74        5.13      6.53 o
  -5   0  14       26.02       31.19      4.72 o
  -4   0  14        8.15        8.25      4.94 o
  -3   0  14       69.43       57.86      5.03 o
  -2   0  14       11.04       13.72      4.79 o
  -1   0  14       52.98       75.04      6.11 o
   0   0  14      247.15      283.72     10.08 o
   1   0  14        1.14       -0.93      2.61 o
   2   0  14      425.17      438.63     11.03 o
   3   0  14      416.02      373.97     12.88 o
   4   0  14      172.91      166.65      8.62 o
   5   0  14      173.41      192.00     14.65 o
   6   0  14       32.36       26.84      5.77 o
   7   0  14       11.95       12.32      8.90 o
  -8   1  14        0.63       16.90      9.79 o
  -7   1  14        3.19        5.13      7.23 o
  -6   1  14        0.45        1.61      5.41 o
  -5   1  14        0.00        9.61      3.08 o
  -4   1  14        1.15       -1.58      2.79 o
  -3   1  14        1.02        1.93      3.34 o
  -2   1  14        0.28       -3.77      2.61 o
  -1   1  14        0.02        3.89      3.20 o
   0   1  14        0.02       -1.97      2.76 o
   1   1  14        9.82       13.46      3.06 o
   2   1  14        0.23        0.22      2.48 o
   3   1  14        2.15        2.19      3.41 o
   4   1  14        2.73        4.92      3.61 o
   5   1  14        0.67        5.36      5.27 o
   6   1  14       35.42       49.46      7.84 o
   7   1  14        2.47        5.57      6.37 o
  -8   2  14        7.43        3.50     11.07 o
  -7   2  14        1.81       10.03      8.28 o
  -6   2  14       76.04       68.93     10.29 o
  -5   2  14       25.20       12.56      3.59 o
  -4   2  14        0.27        1.74      2.49 o
  -3   2  14       23.64       27.64      4.33 o
  -2   2  14       28.11       32.14      4.68 o
  -1   2  14        0.55        6.56      3.84 o
   0   2  14        4.87        0.92      2.83 o
   1   2  14        1.14       -0.03      2.47 o
   2   2  14       60.25       59.91      4.93 o
   3   2  14       44.60       51.40      5.02 o
   4   2  14      192.62      204.48     22.20 o
   5   2  14      245.73      249.52     15.41 o
   6   2  14        3.91       10.68      7.05 o
  -8   3  14        5.70        6.88      9.45 o
  -7   3  14        2.44        5.24      8.88 o
  -6   3  14        0.73        5.01      7.58 o
  -5   3  14        0.33        9.20      7.80 o
  -4   3  14       55.72       53.67      7.47 o
  -3   3  14        1.16        5.00      5.35 o
  -2   3  14        3.45        2.41      4.27 o
  -1   3  14        0.15        0.09      2.62 o
   0   3  14       12.56       10.18      3.65 o
   1   3  14        1.71       -1.79      3.12 o
   2   3  14       38.34       41.13      4.53 o
   3   3  14       85.89       82.64      6.05 o
   4   3  14        4.36       13.45      6.96 o
   5   3  14       11.87       11.41      6.16 o
   6   3  14       22.22       29.07      7.52 o
  -7   4  14        6.08        6.43     10.78 o
  -6   4  14      133.00      151.87     14.04 o
  -5   4  14       61.37       58.40     14.67 o
  -4   4  14       46.65       44.97      6.83 o
  -3   4  14        3.98       -2.42      4.98 o
  -2   4  14        9.09       -2.98      4.47 o
  -1   4  14       24.14       24.52      5.20 o
   0   4  14       11.28       10.67      4.20 o
   1   4  14        0.15       -4.87      3.25 o
   2   4  14       27.51       28.05      4.41 o
   3   4  14       17.23       16.84      4.99 o
   4   4  14        3.74       -1.03      5.71 o
   5   4  14        0.08       -3.02      6.60 o
  -7   5  14        1.53        0.35     12.35 o
  -6   5  14        1.02       13.96      7.06 o
  -5   5  14        8.08        8.02     11.27 o
  -4   5  14       53.50       55.72      8.09 o
  -3   5  14      129.10      137.26     12.19 o
  -2   5  14       62.24       63.16      7.19 o
  -1   5  14       30.18       31.87      7.13 o
   0   5  14       37.41       33.90      6.34 o
   1   5  14       14.64       10.00      5.12 o
   2   5  14        2.99        2.65      5.88 o
   3   5  14        0.01       -4.38      7.65 o
   4   5  14       16.22        8.62      8.84 o
  -6   6  14       16.84       29.72     16.78 o
  -5   6  14        0.36        2.54      7.37 o
  -4   6  14        4.78       12.10      7.47 o
  -3   6  14      101.98      122.59     20.43 o
  -2   6  14       35.26       37.60     10.68 o
  -1   6  14        1.05        5.10      5.52 o
   0   6  14        3.78        3.09      5.70 o
   1   6  14       16.93       23.98      6.48 o
   2   6  14        0.14       -5.29      6.41 o
   3   6  14        0.55        0.34      7.48 o
  -4   7  14        0.55        6.36     17.77 o
  -3   7  14        2.70       14.28     10.04 o
  -2   7  14        0.29       -2.43      7.50 o
  -1   7  14       14.66       17.63      8.62 o
   0   7  14        5.98       14.92      6.85 o
   1   7  14        2.56        9.72     11.00 o
   2   7  14        0.27       -5.65      7.02 o
  -1  -8  15        0.26        2.86     12.41 o
   0  -8  15        2.70       14.55      9.79 o
   1  -8  15        0.68       11.36      9.70 o
   2  -8  15        6.56       -1.37      8.18 o
  -3  -7  15        0.09       -1.17     10.84 o
  -2  -7  15        0.37       13.59      8.12 o
  -1  -7  15        1.19        1.43      7.35 o
   0  -7  15        2.76        2.39      6.80 o
   1  -7  15        0.10       -2.88      8.36 o
   2  -7  15      111.96      124.36     18.25 o
   3  -7  15        0.00       -2.18      8.34 o
   4  -7  15       11.09        9.66      9.31 o
  -5  -6  15       19.58       39.80     12.01 o
  -4  -6  15       21.16       18.78      8.12 o
  -3  -6  15       12.10        8.23      6.86 o
  -2  -6  15        4.15       -1.91      4.55 o
  -1  -6  15        0.01        0.73      4.20 o
   0  -6  15        0.03       -4.29      3.50 o
   1  -6  15       15.55       25.46      7.27 o
   2  -6  15       14.20        8.93      6.95 o
   3  -6  15       27.55       19.83      9.08 o
   4  -6  15       23.92       36.83     15.15 o
   5  -6  15       12.78       10.25      8.85 o
  -6  -5  15        5.82       15.38     11.77 o
  -5  -5  15       20.79       28.95     10.02 o
  -4  -5  15       54.56       65.65     10.38 o
  -3  -5  15        0.08       -0.87      3.72 o
  -2  -5  15        2.12       -2.69      3.51 o
  -1  -5  15       28.45       24.41      4.91 o
   0  -5  15        1.24       -2.94      3.81 o
   1  -5  15       42.30       31.94      7.54 o
   2  -5  15       26.82       38.54      7.58 o
   3  -5  15      154.23      161.09     13.06 o
   4  -5  15        5.65        9.40      6.71 o
   5  -5  15       29.67       26.02     12.47 o
   6  -5  15        2.54       -3.40      6.81 o
  -6  -4  15       13.67       15.43     11.71 o
  -5  -4  15        5.75        3.90      6.31 o
  -4  -4  15      189.06      206.45     11.21 o
  -3  -4  15       11.96       12.32      3.81 o
  -2  -4  15       25.00       23.02      4.87 o
  -1  -4  15       43.42       37.06      4.96 o
   0  -4  15       75.43       81.44      7.65 o
   1  -4  15       71.99       72.74      6.63 o
   2  -4  15       16.39       14.19      5.54 o
   3  -4  15      423.63      416.49     17.84 o
   4  -4  15        8.26        6.47      5.25 o
   5  -4  15       30.49       52.45      8.48 o
   6  -4  15        1.73       19.05      7.98 o
  -7  -3  15        0.22        0.93      9.32 o
  -6  -3  15       37.95       57.34     11.89 o
  -5  -3  15        5.61        3.76      5.11 o
  -4  -3  15      109.96      120.37      8.35 o
  -3  -3  15        0.13       -0.83      2.93 o
  -2  -3  15       42.87       45.02      5.28 o
  -1  -3  15        0.16       -0.72      3.37 o
   0  -3  15       48.75       50.16      6.45 o
   1  -3  15      316.13      311.98     12.28 o
   2  -3  15        2.31        1.65      3.78 o
   3  -3  15      216.23      217.20     13.43 o
   4  -3  15       51.84       53.79      6.47 o
   5  -3  15      202.35      232.61     15.61 o
   6  -3  15        0.20        1.87      6.09 o
   7  -3  15        2.82       17.66      8.73 o
  -7  -2  15        0.42        7.50      7.20 o
  -6  -2  15        3.40        6.99      7.12 o
  -5  -2  15       19.41        7.22      6.68 o
  -4  -2  15       94.47      108.37      6.44 o
  -3  -2  15      115.01      108.42     10.71 o
  -2  -2  15        0.00       -2.36      3.13 o
  -1  -2  15      113.57      126.37      8.49 o
   0  -2  15       86.62       77.77      5.71 o
   1  -2  15      323.08      333.29     10.38 o
   2  -2  15       13.18       11.14      3.51 o
   3  -2  15      180.60      168.72     11.07 o
   4  -2  15      131.65      136.56     10.02 o
   5  -2  15       49.10       58.01      7.01 o
   6  -2  15       14.37       27.78      5.90 o
   7  -2  15        0.60        9.82      6.97 o
  -8  -1  15        7.95       17.25     10.02 o
  -7  -1  15        0.06        0.07      6.17 o
  -6  -1  15        6.61       -0.58      6.99 o
  -5  -1  15        7.90        6.40      5.93 o
  -4  -1  15        4.22        3.24      2.96 o
  -3  -1  15      108.95      109.51      9.18 o
  -2  -1  15       44.16       47.97      5.32 o
  -1  -1  15        0.55        1.49      2.67 o
   0  -1  15      304.86      308.82     10.78 o
   1  -1  15        1.23        1.13      2.49 o
   2  -1  15      479.10      462.63     12.45 o
   3  -1  15       11.65       11.72      4.74 o
   4  -1  15     1248.88     1264.23     23.89 o
   5  -1  15        6.47        1.31      4.12 o
   6  -1  15       66.61       68.83      7.89 o
   7  -1  15        4.11        3.75      5.63 o
  -8   0  15        0.28       -1.86      9.44 o
  -7   0  15       19.19       25.55      7.89 o
  -6   0  15       19.07        1.33      7.38 o
  -5   0  15       18.62       14.11      4.00 o
  -4   0  15        9.60        9.06      3.56 o
  -3   0  15       79.74       71.29      5.72 o
  -2   0  15        0.25       -0.16      3.37 o
  -1   0  15       58.66       53.85      5.74 o
   0   0  15       61.75       57.73      5.99 o
   1   0  15       22.94       19.21      3.83 o
   2   0  15        8.62        6.22      3.24 o
   3   0  15        4.39        1.99      3.28 o
   4   0  15      133.48      138.76      8.31 o
   5   0  15        3.19        5.55      4.64 o
   6   0  15        3.23        4.52      5.17 o
   7   0  15        0.78        7.91      4.74 o
  -8   1  15        6.03       -1.28     10.84 o
  -7   1  15       12.03        4.93      7.56 o
  -6   1  15       21.84       23.55      7.11 o
  -5   1  15        2.30        2.92      2.99 o
  -4   1  15       48.04       43.81      5.33 o
  -3   1  15       43.97       43.23      4.91 o
  -2   1  15        1.72        1.51      3.13 o
  -1   1  15       99.10      131.73      8.35 o
   0   1  15      553.26      510.13     14.68 o
   1   1  15        6.37        6.08      2.87 o
   2   1  15      202.89      209.71      8.57 o
   3   1  15      253.01      244.84      9.87 o
   4   1  15      110.53      112.68     12.44 o
   5   1  15       65.29       64.31      9.03 o
   6   1  15      164.31      167.93     12.92 o
   7   1  15        0.14       -3.76      5.75 o
  -8   2  15        1.44        6.21      8.24 o
  -7   2  15        0.03       -9.12      7.28 o
  -6   2  15        0.22       -0.51      5.60 o
  -5   2  15        0.00        3.94      3.22 o
  -4   2  15        0.05       -1.00      2.65 o
  -3   2  15       60.21       53.28      5.38 o
  -2   2  15        1.35        2.97      3.50 o
  -1   2  15        0.55        3.05      3.38 o
   0   2  15        0.48       -0.21      2.78 o
   1   2  15        0.91       -1.18      2.70 o
   2   2  15       66.76       77.20      5.61 o
   3   2  15       15.80       13.28      3.97 o
   4   2  15       15.61        8.44      6.41 o
   5   2  15       88.12       90.33     10.11 o
   6   2  15       24.14       21.43      7.30 o
  -7   3  15        0.61      -11.59      7.89 o
  -6   3  15       49.23       45.25     11.82 o
  -5   3  15       58.83       47.44      7.97 o
  -4   3  15        1.05        3.72      4.43 o
  -3   3  15      105.72      104.04      7.32 o
  -2   3  15      548.02      527.79     15.74 o
  -1   3  15        1.38        0.64      2.87 o
   0   3  15        1.87       -5.25      4.15 o
   1   3  15       25.41       28.74      4.73 o
   2   3  15       15.39       21.05      4.11 o
   3   3  15       30.24       37.13      4.87 o
   4   3  15       13.48       11.83      6.25 o
   5   3  15        9.01       -1.80      5.83 o
   6   3  15       19.92       11.93      8.07 o
  -7   4  15        1.28       -3.55     10.02 o
  -6   4  15       21.35       27.24     24.25 o
  -5   4  15       15.26        9.15      7.03 o
  -4   4  15        0.67        7.54      6.71 o
  -3   4  15      225.31      248.94     15.14 o
  -2   4  15        5.91       -2.38      5.12 o
  -1   4  15       66.43       67.08      7.34 o
   0   4  15        1.33       -1.80      3.99 o
   1   4  15        1.13        0.55      3.84 o
   2   4  15        1.64        4.32      3.90 o
   3   4  15        0.59        0.93      4.61 o
   4   4  15       35.49       38.91      8.27 o
   5   4  15        2.48       -2.82      6.86 o
  -6   5  15        0.81       -9.21     10.60 o
  -5   5  15       16.45       28.46     10.34 o
  -4   5  15       42.89       40.32      7.79 o
  -3   5  15      503.55      519.37     21.61 o
  -2   5  15       27.07       20.92      5.99 o
  -1   5  15        4.89        1.80      4.92 o
   0   5  15        2.01        8.56      4.87 o
   1   5  15       60.15       56.32      7.54 o
   2   5  15        0.58       -0.04      4.70 o
   3   5  15        0.26        1.42     23.65 o
   4   5  15        1.28        9.32     12.88 o
  -6   6  15        0.14       13.40     14.56 o
  -5   6  15        0.30       -1.50      7.83 o
  -4   6  15        7.34       18.62      7.79 o
  -3   6  15        0.85       -5.03      6.99 o
  -2   6  15       28.78        9.63      6.34 o
  -1   6  15        0.60       10.58      6.28 o
   0   6  15       17.97       15.57      7.38 o
   1   6  15        7.91        5.58      6.41 o
   2   6  15        2.54        9.04      9.50 o
   3   6  15       11.54      -10.74     21.27 o
  -4   7  15        0.03       -3.89      8.71 o
  -3   7  15       24.66       21.22     11.29 o
  -2   7  15        1.72        6.33     12.12 o
  -1   7  15        0.19        1.04      8.23 o
   0   7  15        1.99       -5.43      6.09 o
   1   7  15        2.78       14.85      7.76 o
   0  -8  16        0.49        5.28      8.81 o
   1  -8  16       27.91       22.04     11.29 o
  -3  -7  16        0.02      -13.98      9.32 o
  -2  -7  16        0.35       17.85      9.73 o
  -1  -7  16        2.01       14.56      8.21 o
   0  -7  16        2.27        8.81      7.98 o
   1  -7  16       41.68       42.37     11.43 o
   2  -7  16       22.53       25.94     16.55 o
   3  -7  16        0.29       -3.07      9.61 o
   4  -7  16        0.00        6.39      7.95 o
  -4  -6  16       19.73       20.35      9.38 o
  -3  -6  16        7.89       -0.30      9.19 o
  -2  -6  16       19.76       15.60      5.70 o
  -1  -6  16        0.10       -4.90      4.49 o
   0  -6  16        1.70       -3.15      5.85 o
   1  -6  16       16.77       10.10      7.32 o
   2  -6  16       10.40       28.57     22.14 o
   3  -6  16       45.25       56.60     13.17 o
   4  -6  16        2.13        0.15      8.33 o
   5  -6  16       45.59       62.00     13.34 o
  -5  -5  16        0.36       15.98      8.80 o
  -4  -5  16        2.76        5.33      7.00 o
  -3  -5  16      118.77      116.03      9.05 o
  -2  -5  16       51.29       48.02      5.63 o
  -1  -5  16       25.83       32.11      4.98 o
   0  -5  16       28.40       23.50      5.28 o
   1  -5  16        8.99        3.39      4.99 o
   2  -5  16       75.06       86.37     10.08 o
   3  -5  16       18.98       19.19      7.75 o
   4  -5  16        3.24       -1.50      6.35 o
   5  -5  16       30.01       35.38      8.54 o
   6  -5  16        0.19       15.67      7.43 o
  -6  -4  16        0.21       -5.49      7.03 o
  -5  -4  16        7.82        4.31      6.82 o
  -4  -4  16        0.00        5.91      4.44 o
  -3  -4  16       47.96       39.30      5.43 o
  -2  -4  16        3.63       -0.53      3.49 o
  -1  -4  16       32.92       23.02      8.04 o
   0  -4  16       15.59       10.51      4.57 o
   1  -4  16       46.50       47.26      5.95 o
   2  -4  16      101.60      102.49     10.07 o
   3  -4  16        4.30        0.03      7.95 o
   4  -4  16        4.34        3.51      5.25 o
   5  -4  16       12.68       19.00      9.78 o
   6  -4  16       14.99       26.42      8.06 o
  -7  -3  16       10.08       10.84     10.26 o
  -6  -3  16        5.97        2.58      7.31 o
  -5  -3  16       24.26       16.27      6.52 o
  -4  -3  16        2.19        4.74      4.65 o
  -3  -3  16       36.76       42.53      4.77 o
  -2  -3  16       32.72       33.32      4.88 o
  -1  -3  16       55.39       61.52      6.65 o
   0  -3  16        7.76        7.17      4.06 o
   1  -3  16        3.74        6.06      3.66 o
   2  -3  16        3.70        8.14      3.95 o
   3  -3  16       72.73       72.58      8.40 o
   4  -3  16      233.80      242.13     11.19 o
   5  -3  16       10.67        9.02      7.64 o
   6  -3  16       12.75       30.38      8.11 o
   7  -3  16       13.48        8.15      8.68 o
  -7  -2  16       32.62       34.41      9.98 o
  -6  -2  16        0.89       10.47      7.28 o
  -5  -2  16        0.08        0.89      6.32 o
  -4  -2  16       83.77       72.36      6.27 o
  -3  -2  16        9.51        6.15      4.08 o
  -2  -2  16        0.00       -4.14      2.76 o
  -1  -2  16       74.95       76.08      5.97 o
   0  -2  16        1.72        3.01      2.98 o
   1  -2  16      133.25      134.68      7.35 o
   2  -2  16       19.91       16.76      4.03 o
   3  -2  16      145.14      154.08     11.19 o
   4  -2  16      483.16      446.60     17.59 o
   5  -2  16        9.62        5.25      5.45 o
   6  -2  16        3.59        1.99      5.00 o
   7  -2  16        0.96        6.10      7.56 o
  -7  -1  16        4.23       -3.94      6.37 o
  -6  -1  16       17.31       13.32      8.45 o
  -5  -1  16       15.11        9.86      5.15 o
  -4  -1  16       54.25       45.80      5.19 o
  -3  -1  16        8.36        2.96      3.54 o
  -2  -1  16        7.44        8.84      3.64 o
  -1  -1  16      133.64      159.85      7.78 o
   0  -1  16       41.14       36.62      4.76 o
   1  -1  16        0.20        2.44      3.45 o
   2  -1  16       23.33       27.36      4.79 o
   3  -1  16       33.10       32.63      6.77 o
   4  -1  16      166.21      155.18      8.66 o
   5  -1  16       13.42        6.96      4.72 o
   6  -1  16        0.47       -2.16      4.94 o
   7  -1  16       18.90       19.93      8.42 o
  -8   0  16       15.09       36.83     14.69 o
  -7   0  16        7.32        2.35      7.43 o
  -6   0  16       16.99        6.93      7.00 o
  -5   0  16       15.62       12.31      4.56 o
  -4   0  16       21.95       20.46      4.34 o
  -3   0  16        0.07       -2.28      2.96 o
  -2   0  16       24.25       21.92      4.75 o
  -1   0  16        1.00        3.35      3.66 o
   0   0  16        1.82       -1.40      3.00 o
   1   0  16        0.75       -1.96      2.59 o
   2   0  16      126.34      125.28      7.48 o
   3   0  16       27.81       28.64      4.46 o
   4   0  16       76.57       88.73      7.73 o
   5   0  16      749.76      722.04     21.03 o
   6   0  16       32.99       31.22      7.57 o
   7   0  16        0.00        0.19      5.79 o
  -8   1  16        2.55        1.28      9.79 o
  -7   1  16        0.04       -8.92      6.52 o
  -6   1  16        6.39       18.18      6.96 o
  -5   1  16        0.14        1.08      2.95 o
  -4   1  16        2.22        0.20      3.44 o
  -3   1  16        0.03        0.39      3.15 o
  -2   1  16        0.44       -4.44      2.96 o
  -1   1  16        7.13        8.53      4.01 o
   0   1  16        4.22        5.80      3.66 o
   1   1  16        1.77        3.96      2.81 o
   2   1  16        7.51        5.23      3.31 o
   3   1  16        6.45        0.75      3.39 o
   4   1  16        1.19        3.90      3.63 o
   5   1  16       26.84       15.72      6.60 o
   6   1  16       25.81       20.89      7.21 o
  -8   2  16        4.36        7.46     11.30 o
  -7   2  16        0.10       -0.60      7.96 o
  -6   2  16      393.82      344.13     24.67 o
  -5   2  16       53.93       48.76      5.17 o
  -4   2  16        2.70        6.86      3.04 o
  -3   2  16      235.93      238.76     17.91 o
  -2   2  16      186.91      192.45     19.33 o
  -1   2  16       21.57       17.41      4.63 o
   0   2  16       10.86        7.80      3.38 o
   1   2  16        0.33       -1.87      2.98 o
   2   2  16        9.60        0.82      3.12 o
   3   2  16        5.16        4.05      3.43 o
   4   2  16       39.74       49.51      8.28 o
   5   2  16       59.00       72.57      9.34 o
   6   2  16        1.15        7.18      7.97 o
  -7   3  16        1.14        4.02      8.77 o
  -6   3  16        9.57        4.54      9.24 o
  -5   3  16       12.80       11.93      5.63 o
  -4   3  16       21.54       28.17      5.93 o
  -3   3  16        2.85       -4.72      3.68 o
  -2   3  16      271.71      256.80     12.02 o
  -1   3  16        2.27        1.86      3.13 o
   0   3  16       16.23       11.84      3.70 o
   1   3  16        8.29       12.83      4.33 o
   2   3  16        0.95       -2.94      3.28 o
   3   3  16        0.39       -3.42      4.04 o
   4   3  16        0.00        3.03      6.05 o
   5   3  16        8.98        9.77      6.74 o
  -7   4  16        4.10        1.75     12.12 o
  -6   4  16       17.63       17.02     10.25 o
  -5   4  16        1.57        7.15      6.97 o
  -4   4  16       38.63       26.54      6.44 o
  -3   4  16      139.17      146.56     12.11 o
  -2   4  16       14.31        2.89      5.80 o
  -1   4  16       12.45       10.30      5.05 o
   0   4  16       29.95       28.68      9.68 o
   1   4  16       45.61       39.58      5.99 o
   2   4  16        0.06       -1.24      3.86 o
   3   4  16       18.00       13.11      6.43 o
   4   4  16        1.59       13.86      7.62 o
   5   4  16        2.81       -0.68      7.99 o
  -6   5  16        0.65        2.21     12.12 o
  -5   5  16       17.17       16.91      9.05 o
  -4   5  16        7.79        9.17      7.10 o
  -3   5  16        4.36        7.40      7.11 o
  -2   5  16       41.04       33.43      6.93 o
  -1   5  16        2.17       -2.19      5.33 o
   0   5  16       10.95       12.41      5.64 o
   1   5  16        2.25        0.34      4.85 o
   2   5  16        3.21        0.16      5.75 o
   3   5  16        1.55        2.82      8.03 o
   4   5  16        4.47       -5.22      8.29 o
  -5   6  16        6.56        2.62      8.65 o
  -4   6  16        2.41        4.03      7.11 o
  -3   6  16       72.23       91.25     15.79 o
  -2   6  16       84.85       92.34     15.52 o
  -1   6  16       12.75       16.55      7.28 o
   0   6  16       32.82       53.05     13.96 o
   1   6  16        0.97       -1.38      5.91 o
   2   6  16        2.86       14.35      9.21 o
   3   6  16        3.47        4.78     13.28 o
  -3   7  16       47.23       48.08     13.03 o
  -2   7  16       13.03        0.38     12.88 o
  -1   7  16        2.11       -0.42      8.15 o
   0   7  16        0.58        5.33      6.68 o
   1   7  16        5.50       -2.45      8.11 o
  -3  -7  17        3.73       -1.17     10.49 o
  -2  -7  17        0.00       -9.07      6.05 o
  -1  -7  17        3.74        3.08     12.82 o
   0  -7  17        0.15       -3.26      7.41 o
   1  -7  17        3.26        0.49      8.19 o
   2  -7  17       24.80       27.21     11.18 o
   3  -7  17        8.49        3.05      8.10 o
  -4  -6  17        8.48       10.09     18.76 o
  -3  -6  17       18.61       15.13      9.21 o
  -2  -6  17        7.74       12.61      6.47 o
  -1  -6  17        1.66       -0.44      7.82 o
   0  -6  17        0.67       -0.51      5.84 o
   1  -6  17       11.22       29.87      9.91 o
   2  -6  17       42.78       25.03     13.41 o
   3  -6  17       47.22       66.19     14.10 o
   4  -6  17        2.72       10.01      9.03 o
   5  -6  17       17.55       22.96     15.04 o
  -5  -5  17        4.96       -3.59      7.99 o
  -4  -5  17       29.06       28.30      9.10 o
  -3  -5  17       41.39       43.10      6.40 o
  -2  -5  17       15.65       20.28      5.13 o
  -1  -5  17        1.39       -3.30      3.85 o
   0  -5  17        0.43        7.79      5.02 o
   1  -5  17       51.62       43.78      7.08 o
   2  -5  17        8.63        6.79      5.80 o
   3  -5  17       51.32       69.64     10.68 o
   4  -5  17       12.18       12.85      7.21 o
   5  -5  17       33.85       54.42     20.00 o
  -6  -4  17        6.64       -8.48      8.62 o
  -5  -4  17       19.62       49.71     25.01 o
  -4  -4  17      148.71      132.38     13.74 o
  -3  -4  17       17.42       16.61      4.96 o
  -2  -4  17       63.71       69.05      6.72 o
  -1  -4  17        0.01       -0.34      4.04 o
   0  -4  17       72.33       73.03      7.75 o
   1  -4  17       42.57       37.02      5.77 o
   2  -4  17       12.40        5.77      5.40 o
   3  -4  17      140.82      147.45     15.66 o
   4  -4  17       13.86        7.58      5.77 o
   5  -4  17        2.03        4.45     12.93 o
   6  -4  17       10.14       15.41      6.53 o
  -7  -3  17        0.18        2.10      8.74 o
  -6  -3  17        2.57       12.79      9.09 o
  -5  -3  17        0.07       -1.71      5.23 o
  -4  -3  17       14.72       17.56      5.10 o
  -3  -3  17        3.69        2.20      3.65 o
  -2  -3  17        2.11        2.54      3.73 o
  -1  -3  17        8.14        7.98      4.36 o
   0  -3  17      229.00      238.21     12.10 o
   1  -3  17       69.22       66.97      6.48 o
   2  -3  17       61.82       74.26      8.19 o
   3  -3  17       84.25       81.67     10.85 o
   4  -3  17      161.18      167.97     14.11 o
   5  -3  17       48.75       46.82      9.25 o
   6  -3  17        2.09        2.10     11.09 o
  -7  -2  17        0.00       -4.57      7.11 o
  -6  -2  17        0.15       -8.72      6.32 o
  -5  -2  17       59.44       61.93      9.83 o
  -4  -2  17       44.07       46.74      5.87 o
  -3  -2  17       11.72       21.21      4.74 o
  -2  -2  17        0.60        0.18      3.19 o
  -1  -2  17       16.41       10.09      3.78 o
   0  -2  17        5.19        3.64      3.30 o
   1  -2  17       22.41       15.85      5.23 o
   2  -2  17       20.44       24.62      4.44 o
   3  -2  17        0.71        1.79      4.59 o
   4  -2  17      111.20      102.75      9.91 o
   5  -2  17       63.46       70.10      9.17 o
   6  -2  17       18.91       17.91      6.98 o
  -7  -1  17        1.07        7.42      7.29 o
  -6  -1  17        2.38        3.67     15.67 o
  -5  -1  17       10.83        7.67      4.44 o
  -4  -1  17       38.44       41.61      5.32 o
  -3  -1  17      194.19      190.36     10.38 o
  -2  -1  17        0.01        3.95      3.57 o
  -1  -1  17      115.48      134.95      7.46 o
   0  -1  17      100.01      102.08     11.02 o
   1  -1  17        2.12        7.17      3.80 o
   2  -1  17       83.37       72.56      6.60 o
   3  -1  17       79.88       66.52      6.59 o
   4  -1  17      182.82      194.20      9.81 o
   5  -1  17       78.65       72.31      7.61 o
   6  -1  17      122.05      127.09     12.15 o
  -7   0  17        9.76       13.98     12.00 o
  -6   0  17       68.32       58.27     11.14 o
  -5   0  17        0.01        9.14      4.60 o
  -4   0  17        0.35        5.73      3.89 o
  -3   0  17      374.19      357.82     12.21 o
  -2   0  17        1.80        0.49      3.48 o
  -1   0  17        8.64       15.27      4.32 o
   0   0  17        0.52        1.62      3.32 o
   1   0  17        0.90       -0.86      2.36 o
   2   0  17        0.02        3.67      3.37 o
   3   0  17        0.85        4.66      3.64 o
   4   0  17        8.31        3.96      4.18 o
   5   0  17        6.08        3.44      5.66 o
   6   0  17        0.02        4.49      5.24 o
  -7   1  17        0.15       -5.46      7.45 o
  -6   1  17       47.11       32.99     12.13 o
  -5   1  17      138.62      116.92      7.79 o
  -4   1  17        1.29        1.90      3.84 o
  -3   1  17      157.02      159.55      9.95 o
  -2   1  17      279.24      255.73     11.27 o
  -1   1  17      124.95      128.37      8.82 o
   0   1  17        0.49        0.59      3.51 o
   1   1  17       49.40       46.43      5.12 o
   2   1  17       86.46       91.39      6.47 o
   3   1  17       14.62        4.08      3.89 o
   4   1  17        0.14       -0.34      3.93 o
   5   1  17       36.15       26.21      7.44 o
   6   1  17      123.81      129.42     23.42 o
  -7   2  17        0.12       11.10      8.82 o
  -6   2  17        0.31        6.62      7.81 o
  -5   2  17        6.02        9.13      4.63 o
  -4   2  17        0.02        3.95      3.25 o
  -3   2  17       21.26       22.31      4.78 o
  -2   2  17       12.39       13.12      4.51 o
  -1   2  17        6.54        3.85      4.06 o
   0   2  17        4.34        0.99      3.27 o
   1   2  17        9.79       12.71      3.89 o
   2   2  17        6.89        8.64      3.72 o
   3   2  17       13.39       11.19      4.13 o
   4   2  17        5.85       -3.30      5.39 o
   5   2  17        4.17        9.23      6.22 o
   6   2  17       40.03       45.52     11.81 o
  -7   3  17        3.93       -3.91     12.93 o
  -6   3  17        9.38        1.97      9.18 o
  -5   3  17      231.21      213.65     21.86 o
  -4   3  17        7.63       11.75      5.18 o
  -3   3  17      867.71      841.62     21.52 o
  -2   3  17      881.31      874.65     22.50 o
  -1   3  17       39.12       36.82      4.99 o
   0   3  17        3.11        0.72      3.40 o
   1   3  17       84.12       78.31      6.42 o
   2   3  17        0.85       -3.02      3.74 o
   3   3  17        2.83        8.35      4.72 o
   4   3  17        1.78        3.07      5.85 o
   5   3  17        0.28       17.42     19.59 o
  -7   4  17        0.29       16.78     13.98 o
  -6   4  17        0.28        1.49      9.50 o
  -5   4  17        5.77       -7.49      9.61 o
  -4   4  17       20.80       14.27      6.18 o
  -3   4  17       73.32       79.46     14.36 o
  -2   4  17      158.20      149.89     12.80 o
  -1   4  17       15.24       12.68      5.45 o
   0   4  17        1.19       -1.08      4.02 o
   1   4  17       45.13       35.27      5.73 o
   2   4  17        0.61        4.69      4.27 o
   3   4  17        1.36        5.07      7.04 o
   4   4  17       13.32       20.83      9.25 o
  -6   5  17        1.49        1.63     11.42 o
  -5   5  17        0.33       -4.77     10.43 o
  -4   5  17       14.11       26.24      7.76 o
  -3   5  17       85.45      109.68     13.49 o
  -2   5  17       52.00       56.23     10.72 o
  -1   5  17        0.00        2.17      5.95 o
   0   5  17       36.04       38.23      8.43 o
   1   5  17        6.09        3.86      5.18 o
   2   5  17       20.23       18.22      7.56 o
   3   5  17        2.04       -1.54     10.95 o
   4   5  17        0.94       -0.44     13.57 o
  -5   6  17        0.15        0.17      8.74 o
  -4   6  17       12.03        8.72     13.93 o
  -3   6  17        1.63        1.72      7.24 o
  -2   6  17        0.51        0.29      7.31 o
  -1   6  17        0.89        2.79      5.99 o
   0   6  17        0.56        3.38      5.96 o
   1   6  17        3.75       11.56      7.27 o
   2   6  17        0.70        0.49      8.77 o
  -3   7  17        3.07       16.15      9.79 o
  -2   7  17        3.76       10.81      9.01 o
  -1   7  17        0.06        9.03      9.63 o
   0   7  17        8.74       24.04      7.88 o
  -2  -7  18       21.07       21.61      9.75 o
  -1  -7  18        0.34        6.62      8.18 o
   0  -7  18        5.23       25.19     11.21 o
   1  -7  18        2.65      -11.89      7.92 o
   2  -7  18        1.92       12.38      9.49 o
   3  -7  18        0.24        5.92      9.39 o
  -4  -6  18        4.74       -4.31     10.84 o
  -3  -6  18       20.88       10.26     12.94 o
  -2  -6  18        6.34       11.87      8.55 o
  -1  -6  18        0.00       -8.70      5.80 o
   0  -6  18       22.91       24.98      8.04 o
   1  -6  18        2.88       -7.18      9.15 o
   2  -6  18       19.06        5.07     11.07 o
   3  -6  18       10.65       22.97      9.42 o
   4  -6  18        5.64      -10.77      7.18 o
  -5  -5  18       17.07       19.12     10.04 o
  -4  -5  18        5.11       -9.28      6.25 o
  -3  -5  18       23.44       34.27      7.15 o
  -2  -5  18       20.26       22.15      5.96 o
  -1  -5  18        1.94        1.84      5.75 o
   0  -5  18        2.38       -4.68      4.66 o
   1  -5  18        3.77       -6.05      4.87 o
   2  -5  18        0.38        9.47      6.99 o
   3  -5  18        1.63       -7.20      5.94 o
   4  -5  18       19.74       22.06      7.73 o
   5  -5  18        8.80       10.93     15.79 o
  -6  -4  18        2.46       -1.67      7.48 o
  -5  -4  18       57.68       55.59     10.60 o
  -4  -4  18        2.62        6.40      8.87 o
  -3  -4  18       67.94       73.21      7.05 o
  -2  -4  18       18.61       12.86      4.75 o
  -1  -4  18       13.10       18.16      5.34 o
   0  -4  18       41.47       39.84      6.49 o
   1  -4  18       10.92       15.70      4.86 o
   2  -4  18        0.66        5.45      4.85 o
   3  -4  18       38.97       24.29     10.97 o
   4  -4  18      220.07      216.26     17.19 o
   5  -4  18        4.61        8.58      8.18 o
   6  -4  18        0.45        3.04      8.57 o
  -6  -3  18        5.36       15.40      8.70 o
  -5  -3  18       61.60       60.93     10.91 o
  -4  -3  18       61.51       73.89      7.72 o
  -3  -3  18        8.99        2.29      4.22 o
  -2  -3  18       35.06       40.88      6.17 o
  -1  -3  18       66.78       77.65      7.66 o
   0  -3  18        1.33        5.28      4.25 o
   1  -3  18        5.16        2.68      4.17 o
   2  -3  18       39.08       41.90      5.73 o
   3  -3  18        8.93       18.02      6.28 o
   4  -3  18      120.56      132.10     11.64 o
   5  -3  18       27.47       40.28     12.85 o
   6  -3  18        0.06       -0.88      6.10 o
  -7  -2  18       10.09        6.99     10.72 o
  -6  -2  18        0.28       -6.45      6.88 o
  -5  -2  18        0.00       -4.76      7.42 o
  -4  -2  18       48.66       61.32      8.03 o
  -3  -2  18       65.37       63.32      7.83 o
  -2  -2  18        8.26        9.84      3.71 o
  -1  -2  18        3.64        3.53      3.49 o
   0  -2  18       15.12       17.69      4.27 o
   1  -2  18        0.09       -2.33      4.47 o
   2  -2  18        0.05       -2.83      3.52 o
   3  -2  18       15.57       19.83      5.15 o
   4  -2  18       91.32      104.05      9.01 o
   5  -2  18      169.08      175.76     15.89 o
   6  -2  18        1.02      -10.30      7.22 o
  -7  -1  18        4.25        4.24      7.77 o
  -6  -1  18       11.36        5.17      7.82 o
  -5  -1  18        0.38        3.54      4.67 o
  -4  -1  18      113.79      119.55      8.40 o
  -3  -1  18        9.35       11.38      4.37 o
  -2  -1  18        1.88        6.89      3.53 o
  -1  -1  18        0.97        2.03      3.13 o
   0  -1  18       23.19       22.06      4.37 o
   1  -1  18        2.17        3.36      3.84 o
   2  -1  18        4.09        2.45      3.71 o
   3  -1  18       26.37       30.01      5.88 o
   4  -1  18        0.51        8.01      4.15 o
   5  -1  18       22.11       16.80      5.57 o
   6  -1  18        1.90       -0.78      6.85 o
  -7   0  18        0.00       -8.16      7.15 o
  -6   0  18      110.92       84.76     20.09 o
  -5   0  18      119.89      120.52     12.65 o
  -4   0  18       21.34       19.37      4.94 o
  -3   0  18       50.18       36.27      5.23 o
  -2   0  18       45.36       40.12      5.70 o
  -1   0  18       25.88       15.79      7.56 o
   0   0  18       24.90       31.41      5.40 o
   1   0  18        3.68       -0.09      2.53 o
   2   0  18       14.89       11.24      4.55 o
   3   0  18        0.03        4.15      3.62 o
   4   0  18       59.77       49.12      7.97 o
   5   0  18       83.40       84.43     10.28 o
   6   0  18       13.93        9.26      8.29 o
  -7   1  18        0.19       -1.34      7.46 o
  -6   1  18        0.13        3.61      8.08 o
  -5   1  18       24.46       32.16      5.84 o
  -4   1  18        5.52       -0.38      3.77 o
  -3   1  18        0.13        0.58      4.03 o
  -2   1  18       26.41       22.49      4.79 o
  -1   1  18        1.81        1.31      4.17 o
   0   1  18        3.57        4.20      3.63 o
   1   1  18        0.24        1.08      3.08 o
   2   1  18        5.34        3.37      4.18 o
   3   1  18        1.55       -1.19      3.71 o
   4   1  18        2.22        8.00      5.98 o
   5   1  18        9.73        8.48      6.30 o
   6   1  18       11.60        7.91      7.71 o
  -7   2  18        0.24      -11.42      7.75 o
  -6   2  18        8.39       -8.23      7.39 o
  -5   2  18       30.80       43.70      7.75 o
  -4   2  18      108.90      111.65      7.58 o
  -3   2  18       17.00       16.72      4.91 o
  -2   2  18      598.83      588.84     17.72 o
  -1   2  18       25.46       29.97      5.61 o
   0   2  18        9.87       11.85      4.43 o
   1   2  18        8.42        6.88      3.78 o
   2   2  18       14.62       13.00      4.35 o
   3   2  18        0.21        3.50      3.87 o
   4   2  18        0.00       -2.04      5.30 o
   5   2  18        0.84        1.92      6.81 o
  -7   3  18        1.16        8.29     10.05 o
  -6   3  18        0.10        1.51      9.55 o
  -5   3  18       17.50       12.57     12.84 o
  -4   3  18        8.45        1.51      5.05 o
  -3   3  18        2.11        1.62      4.72 o
  -2   3  18      135.19      159.79     10.80 o
  -1   3  18       96.51      113.26      7.68 o
   0   3  18        3.56        2.76      3.68 o
   1   3  18        6.65        7.88      4.11 o
   2   3  18        5.49        3.91      4.01 o
   3   3  18        3.10        2.86      5.03 o
   4   3  18        0.11        8.60      9.77 o
   5   3  18        1.34       10.30     12.46 o
  -6   4  18        8.29       12.82     13.05 o
  -5   4  18        5.71        0.21      7.36 o
  -4   4  18        6.66        9.40      5.54 o
  -3   4  18       29.62       28.36      7.33 o
  -2   4  18      650.06      693.35     24.03 o
  -1   4  18      155.93      163.37     11.46 o
   0   4  18       26.03       13.59      4.68 o
   1   4  18       17.19       15.86      5.53 o
   2   4  18        7.91        7.72      5.18 o
   3   4  18        0.51       -4.85      6.12 o
   4   4  18       12.92       15.61      8.64 o
  -6   5  18        0.40       16.90     13.98 o
  -5   5  18        0.11        3.45      7.90 o
  -4   5  18       28.95       40.92      9.46 o
  -3   5  18       67.07       90.42     14.80 o
  -2   5  18        0.50        0.11      7.79 o
  -1   5  18       44.93       39.99      9.03 o
   0   5  18        0.07       10.69      6.54 o
   1   5  18        1.46        6.95      7.82 o
   2   5  18        8.59        9.31      6.55 o
   3   5  18        1.66        2.28      8.97 o
  -4   6  18        4.33       18.90      9.32 o
  -3   6  18        1.14       -2.46      7.76 o
  -2   6  18       12.11       10.21     13.46 o
  -1   6  18       14.01       19.20      7.50 o
   0   6  18        3.41        0.90      6.60 o
   1   6  18        5.41        3.52      6.84 o
   2   6  18        0.49       -4.58      8.28 o
  -2  -7  19        0.64       -1.40     13.17 o
  -1  -7  19        0.70        1.26      7.34 o
   0  -7  19        0.21        2.79      8.39 o
   1  -7  19        4.63       -7.45      7.22 o
   2  -7  19        4.68        4.04      8.04 o
  -4  -6  19        4.99        3.03     12.00 o
  -3  -6  19        6.88        3.03     11.65 o
  -2  -6  19       17.09       -7.34     11.66 o
  -1  -6  19        3.17        4.69      8.39 o
   0  -6  19        0.25        9.59      8.50 o
   1  -6  19       14.68       36.16     17.60 o
   2  -6  19        9.52        3.32      8.37 o
   3  -6  19       11.33       13.17     11.71 o
   4  -6  19        5.40        2.50      9.35 o
  -5  -5  19        3.75       11.54      9.54 o
  -4  -5  19       17.38        5.26      7.88 o
  -3  -5  19       10.53        8.13      7.86 o
  -2  -5  19       15.82       20.29      6.05 o
  -1  -5  19        0.20       -1.33      5.19 o
   0  -5  19       43.37       46.37      8.20 o
   1  -5  19       64.45       64.80     16.73 o
   2  -5  19        0.43       -0.07      7.24 o
   3  -5  19       16.05       20.21     27.39 o
   4  -5  19       10.06       25.35     10.35 o
   5  -5  19       35.32       41.04     16.79 o
  -6  -4  19        1.46        6.78      8.90 o
  -5  -4  19       11.58       10.05     11.48 o
  -4  -4  19       46.08       42.65     10.37 o
  -3  -4  19        2.88       -3.31      4.74 o
  -2  -4  19       11.15        6.57      5.16 o
  -1  -4  19        0.50        2.35      4.73 o
   0  -4  19       22.15       20.21      5.84 o
   1  -4  19       20.19       36.64      6.45 o
   2  -4  19        1.72        0.46      4.50 o
   3  -4  19        9.94        4.99      8.27 o
   4  -4  19        0.16       -4.55      7.47 o
   5  -4  19        0.59       -2.32     19.81 o
  -6  -3  19        0.00       13.67      9.35 o
  -5  -3  19       14.04        6.11     15.57 o
  -4  -3  19       69.93       71.17      9.02 o
  -3  -3  19       78.38       84.44      8.13 o
  -2  -3  19       19.10       16.62      9.27 o
  -1  -3  19       84.54       92.08      8.40 o
   0  -3  19        4.41        6.18      4.28 o
   1  -3  19        3.94        2.96      4.50 o
   2  -3  19        4.35       -0.79      4.04 o
   3  -3  19        0.25        1.00      5.37 o
   4  -3  19      204.84      208.97     18.90 o
   5  -3  19       51.36       58.44     10.62 o
   6  -3  19        3.20        2.33      7.90 o
  -7  -2  19        0.74      -11.36      7.57 o
  -6  -2  19        5.71        5.61      8.00 o
  -5  -2  19        8.82        0.33      7.46 o
  -4  -2  19       50.35       59.21      9.16 o
  -3  -2  19      200.06      197.10     11.29 o
  -2  -2  19       33.50       26.57      5.59 o
  -1  -2  19       24.05       30.41      4.82 o
   0  -2  19       35.68       42.56      5.38 o
   1  -2  19       11.85       13.55      4.00 o
   2  -2  19        0.28        0.97      3.23 o
   3  -2  19        1.79        3.71      4.41 o
   4  -2  19       28.25       20.21      6.17 o
   5  -2  19       50.37       53.26     10.14 o
   6  -2  19        5.64       17.42      9.80 o
  -7  -1  19        1.50       -2.03      7.00 o
  -6  -1  19       60.63       50.03     11.62 o
  -5  -1  19       41.54       40.35     10.25 o
  -4  -1  19        2.91        3.48      5.88 o
  -3  -1  19      276.33      267.67     13.11 o
  -2  -1  19      339.23      358.00     14.34 o
  -1  -1  19      154.23      162.72      8.71 o
   0  -1  19       17.94       13.50      3.93 o
   1  -1  19        0.12        5.86      4.21 o
   2  -1  19       87.90      100.62      8.14 o
   3  -1  19        4.53        8.38      4.15 o
   4  -1  19        2.51        1.20      4.17 o
   5  -1  19       36.53       33.78      7.39 o
   6  -1  19       72.52       56.28     11.23 o
  -7   0  19        0.63        0.33      7.73 o
  -6   0  19       11.39       17.21      9.18 o
  -5   0  19        0.12        4.61      4.34 o
  -4   0  19        2.19       -1.07      4.60 o
  -3   0  19      213.54      216.71     10.92 o
  -2   0  19       20.16       19.10      4.86 o
  -1   0  19       36.72       31.19      5.95 o
   0   0  19        1.07       -2.15      3.73 o
   1   0  19        0.02       -3.10      3.48 o
   2   0  19       11.68       14.89      7.02 o
   3   0  19        5.31        1.55      3.99 o
   4   0  19        2.52        3.76      4.59 o
   5   0  19        0.39       -2.58      6.91 o
   6   0  19        0.24       12.94      8.32 o
  -7   1  19        1.09        0.52      7.96 o
  -6   1  19       23.94       28.09     10.28 o
  -5   1  19      232.62      209.43     12.12 o
  -4   1  19       11.44        5.96      4.38 o
  -3   1  19      526.04      529.40     15.57 o
  -2   1  19     2208.27     2309.56     41.68 o
  -1   1  19      122.06      116.96      9.15 o
   0   1  19       11.20       13.07      4.90 o
   1   1  19       15.22        6.75      4.28 o
   2   1  19       20.00       17.72      4.44 o
   3   1  19        1.23        3.94      3.86 o
   4   1  19        2.79        0.51      5.78 o
   5   1  19        1.52       13.74      9.69 o
   6   1  19       34.25       25.74      9.54 o
  -7   2  19        1.47       10.36     10.66 o
  -6   2  19        0.00        7.67      8.50 o
  -5   2  19        0.18       -0.40      4.73 o
  -4   2  19        2.12        0.31      4.01 o
  -3   2  19        2.91        3.59      4.30 o
  -2   2  19       22.53       22.35      6.02 o
  -1   2  19       23.73       32.19      5.91 o
   0   2  19        0.84        1.87      4.09 o
   1   2  19        8.05        1.89      3.68 o
   2   2  19        0.16       -3.03      3.29 o
   3   2  19        0.01       -2.64      3.75 o
   4   2  19        0.27       -9.02      6.02 o
   5   2  19        3.73        4.68      7.21 o
  -7   3  19        3.06       -0.12     11.77 o
  -6   3  19        3.57        2.97      9.49 o
  -5   3  19       19.32       28.33      8.04 o
  -4   3  19       11.29        5.73      5.33 o
  -3   3  19      231.94      254.40     12.08 o
  -2   3  19        0.39       -0.94      4.84 o
  -1   3  19      294.65      322.86     22.72 o
   0   3  19       74.76       87.86      7.61 o
   1   3  19        6.03        6.05      3.99 o
   2   3  19        8.28        4.46      4.57 o
   3   3  19        0.94        1.50      6.52 o
   4   3  19        2.03        5.11      7.68 o
   5   3  19       19.54       20.17      8.90 o
  -6   4  19        3.24       12.93     12.24 o
  -5   4  19        0.25      -10.15     12.53 o
  -4   4  19        8.30        1.16      6.25 o
  -3   4  19       12.67       13.76      7.44 o
  -2   4  19        7.59        7.17      7.07 o
  -1   4  19        7.01       11.62      6.23 o
   0   4  19       56.21       60.73      7.76 o
   1   4  19       19.64       21.13      7.00 o
   2   4  19        1.36       -0.17      4.71 o
   3   4  19        5.45        3.06      8.84 o
   4   4  19        8.89       17.00      8.83 o
  -5   5  19       19.13       30.57     14.16 o
  -4   5  19       28.07       13.23     18.13 o
  -3   5  19        0.89        8.34      8.65 o
  -2   5  19       16.26       23.00      9.23 o
  -1   5  19        3.01        2.65      6.10 o
   0   5  19      114.78      106.01     12.67 o
   1   5  19       87.35       94.15     12.43 o
   2   5  19        0.11       -1.76      8.62 o
   3   5  19        0.22       -1.33      9.13 o
  -4   6  19        0.00       -9.44      7.81 o
  -3   6  19        3.52        8.80      8.68 o
  -2   6  19       34.68       24.22     10.18 o
  -1   6  19        4.52       -0.72     11.30 o
   0   6  19       26.20       27.16      8.84 o
   1   6  19       25.51       29.96     11.82 o
  -1  -7  20        1.39       14.09      9.90 o
   0  -7  20        1.20       -4.34      9.32 o
   1  -7  20        3.06        8.63      9.46 o
   2  -7  20        2.79       -3.87      9.96 o
  -3  -6  20       37.32       25.07     16.21 o
  -2  -6  20       60.64       78.52     17.73 o
  -1  -6  20        0.26        8.38      9.24 o
   0  -6  20       10.66        7.95      8.97 o
   1  -6  20        2.43        2.23     11.71 o
   2  -6  20        2.18       -2.69      7.60 o
   3  -6  20        4.76       10.44     24.88 o
   4  -6  20       11.44       -3.26      9.73 o
  -4  -5  20        6.40       -3.93      9.41 o
  -3  -5  20        4.43       10.13      6.69 o
  -2  -5  20        4.71        4.95      8.23 o
  -1  -5  20       13.61       19.88      7.16 o
   0  -5  20       28.74       32.70      7.88 o
   1  -5  20        0.03       -8.02     15.79 o
   2  -5  20       15.95       24.02      9.46 o
   3  -5  20        2.65        4.21      7.92 o
   4  -5  20        3.16       12.03      8.86 o
  -5  -4  20        4.60       -2.27      7.81 o
  -4  -4  20        0.88       -5.61      7.52 o
  -3  -4  20        2.21       -6.99      6.94 o
  -2  -4  20        6.55        8.11      5.72 o
  -1  -4  20       10.06       23.07      5.58 o
   0  -4  20        0.40        1.67      4.92 o
   1  -4  20       53.06       42.44      7.07 o
   2  -4  20        1.82        0.71      6.10 o
   3  -4  20        0.04       -5.45      5.25 o
   4  -4  20       13.24       12.62      7.39 o
   5  -4  20        9.12        6.13      9.23 o
  -6  -3  20        0.39        3.89     19.05 o
  -5  -3  20       18.10       15.68      8.30 o
  -4  -3  20       72.39       81.80     14.17 o
  -3  -3  20       69.30       76.04      9.48 o
  -2  -3  20       30.38       38.80      6.78 o
  -1  -3  20       16.54       11.63      5.64 o
   0  -3  20        0.01       -4.82      4.00 o
   1  -3  20       15.23       15.66      5.27 o
   2  -3  20        6.15       14.56      5.12 o
   3  -3  20       26.56       35.71      8.39 o
   4  -3  20       24.60       26.46      7.98 o
   5  -3  20        0.29        7.78      7.75 o
  -6  -2  20        3.33        2.48      8.46 o
  -5  -2  20       77.92       52.05     14.24 o
  -4  -2  20       48.72       47.10      9.53 o
  -3  -2  20       30.10       27.52      6.18 o
  -2  -2  20        4.04        8.84      4.25 o
  -1  -2  20       13.99        8.53      4.24 o
   0  -2  20       44.09       37.90      5.35 o
   1  -2  20        3.90       -3.96      3.59 o
   2  -2  20       49.95       33.51     11.08 o
   3  -2  20        3.89       10.34      6.16 o
   4  -2  20       23.15       23.65      7.08 o
   5  -2  20        3.87        6.70      6.76 o
   6  -2  20        2.33       -5.20      8.68 o
  -7  -1  20        2.42       -3.96     16.66 o
  -6  -1  20        0.13       -1.02      9.90 o
  -5  -1  20       47.28       33.80     10.72 o
  -4  -1  20       39.52       43.02      7.19 o
  -3  -1  20       12.39       20.44      5.55 o
  -2  -1  20      289.96      287.19     11.88 o
  -1  -1  20        4.76        5.88      3.58 o
   0  -1  20       64.00       54.49      6.42 o
   1  -1  20       10.99       15.23      4.58 o
   2  -1  20       10.48       18.34      4.97 o
   3  -1  20        0.31        4.03      4.27 o
   4  -1  20        0.05        6.49      5.11 o
   5  -1  20        1.88        8.07      9.61 o
   6  -1  20        1.07       10.35      8.24 o
  -7   0  20        0.25        1.84      8.55 o
  -6   0  20       22.77        6.20      8.50 o
  -5   0  20       11.01       25.18      6.19 o
  -4   0  20       57.23       52.92      7.05 o
  -3   0  20       75.66       89.17      7.63 o
  -2   0  20      464.40      462.92     16.97 o
  -1   0  20        7.42       11.17      5.21 o
   0   0  20        0.59        5.38      4.07 o
   1   0  20        0.39       -2.22      4.08 o
   2   0  20       21.18        9.53      4.61 o
   3   0  20        2.74        0.15      4.23 o
   4   0  20        1.53       -4.85      5.45 o
   5   0  20        1.28       11.20      8.76 o
   6   0  20        8.95       10.57      8.76 o
  -7   1  20        0.31       -9.62     13.40 o
  -6   1  20        6.21        2.23     12.88 o
  -5   1  20       13.89       10.58      4.95 o
  -4   1  20        1.29        2.18      4.24 o
  -3   1  20       10.14        8.18      4.72 o
  -2   1  20      108.02      123.29      9.17 o
  -1   1  20       14.06       17.69      6.00 o
   0   1  20       14.84       12.11      5.11 o
   1   1  20        0.46        2.17      3.26 o
   2   1  20        0.00        7.28      4.01 o
   3   1  20        0.00       -2.40      4.00 o
   4   1  20        0.03       -4.35      6.60 o
   5   1  20        0.01        4.09      7.36 o
  -7   2  20        1.98      -10.75      7.61 o
  -6   2  20        3.82      -10.21     14.62 o
  -5   2  20        4.30       11.69      7.56 o
  -4   2  20       30.10       29.15      6.45 o
  -3   2  20        1.80        5.79      4.64 o
  -2   2  20     1351.51     1336.21     31.03 o
  -1   2  20      671.48      711.01     18.34 o
   0   2  20        7.65        2.05      4.60 o
   1   2  20      143.73      119.33      8.74 o
   2   2  20        2.69        0.98      4.03 o
   3   2  20        4.33        3.53      5.30 o
   4   2  20        0.76       -6.95      6.59 o
   5   2  20        2.14        2.42      7.77 o
  -6   3  20        2.00       10.49     12.82 o
  -5   3  20        1.85        2.72      6.50 o
  -4   3  20       29.98       24.18      7.02 o
  -3   3  20       21.10       33.33      7.19 o
  -2   3  20       11.75       14.43      5.24 o
  -1   3  20      209.16      213.70     12.06 o
   0   3  20        3.23       -3.45      4.14 o
   1   3  20        0.36        0.02      4.13 o
   2   3  20       48.99       47.81      9.31 o
   3   3  20        0.35        0.67      5.92 o
   4   3  20        0.02        5.75      7.84 o
  -6   4  20        1.57       -9.09     11.89 o
  -5   4  20        1.58        8.47      9.61 o
  -4   4  20        8.38       22.84      8.12 o
  -3   4  20        3.87        0.83      6.61 o
  -2   4  20       24.80       26.91      9.78 o
  -1   4  20       92.63       94.09     16.52 o
   0   4  20        4.89        3.05      4.94 o
   1   4  20       18.39       16.85      9.30 o
   2   4  20        7.97        3.89      5.70 o
   3   4  20        6.42       11.40      7.57 o
  -5   5  20        0.35       -0.66      8.21 o
  -4   5  20        2.86       13.43     11.07 o
  -3   5  20        2.31       15.02      8.82 o
  -2   5  20        0.14        9.90      8.26 o
  -1   5  20       22.61       15.01      8.14 o
   0   5  20        1.22        6.47      6.99 o
   1   5  20        8.43        5.63      6.95 o
   2   5  20        0.68        2.40      8.25 o
  -3   6  20       16.16       15.75     16.96 o
  -2   6  20        1.67       17.77     11.24 o
  -1   6  20        3.30        4.29      8.59 o
   0   6  20       10.44       13.92      8.86 o
  -3  -6  21       12.14       11.30     14.22 o
  -2  -6  21        1.57        2.94      8.44 o
  -1  -6  21       13.58       20.12      9.68 o
   0  -6  21        0.52       14.46      9.80 o
   1  -6  21        1.10       10.79     16.72 o
   2  -6  21        5.09       16.62     10.57 o
   3  -6  21       14.37        0.15     19.35 o
  -4  -5  21       26.90       27.63     15.27 o
  -3  -5  21        0.78        2.11     18.64 o
  -2  -5  21       64.25       63.79     12.51 o
  -1  -5  21       68.02       94.70     21.58 o
   0  -5  21        1.04       11.95     14.86 o
   1  -5  21        9.79        7.86     12.18 o
   2  -5  21        1.51       -0.34      7.28 o
   3  -5  21        0.29        4.28      8.24 o
   4  -5  21       52.10       76.99     16.33 o
  -5  -4  21        7.96       11.39      9.27 o
  -4  -4  21       55.78       66.62     12.18 o
  -3  -4  21       21.59       22.89      6.88 o
  -2  -4  21       23.51       31.33      7.12 o
  -1  -4  21       27.48       27.70      6.64 o
   0  -4  21       42.96       37.74      7.81 o
   1  -4  21        0.03        1.85      6.31 o
   2  -4  21        1.58        9.01      6.69 o
   3  -4  21        0.48        7.09      6.51 o
   4  -4  21        4.23        9.22      7.12 o
   5  -4  21        0.01       20.16     13.98 o
  -6  -3  21       11.71        8.07      9.17 o
  -5  -3  21        6.17        7.78      8.61 o
  -4  -3  21       30.06       23.37      8.10 o
  -3  -3  21       36.19       29.00      8.26 o
  -2  -3  21       96.45      119.42     19.24 o
  -1  -3  21       69.33       76.51      8.34 o
   0  -3  21        0.99        9.25      5.06 o
   1  -3  21        2.65        7.36      5.04 o
   2  -3  21        6.71        6.02      5.13 o
   3  -3  21        0.77       -2.58      5.28 o
   4  -3  21        1.31        5.34      6.47 o
   5  -3  21        5.08        8.62     15.44 o
  -6  -2  21        0.59       -1.62      9.26 o
  -5  -2  21        5.50        5.82     12.59 o
  -4  -2  21        1.11       -1.31      8.67 o
  -3  -2  21       98.41      107.57      9.22 o
  -2  -2  21        0.04       -2.73      3.88 o
  -1  -2  21       50.97       50.84      6.20 o
   0  -2  21        6.76        6.56      5.44 o
   1  -2  21        0.46       -3.52      3.63 o
   2  -2  21        5.14        1.59      4.22 o
   3  -2  21        0.08       -3.63      5.40 o
   4  -2  21       13.58       13.02      6.32 o
   5  -2  21        0.50       10.15     14.56 o
  -6  -1  21        7.79       14.54      9.06 o
  -5  -1  21       10.26       10.79      8.55 o
  -4  -1  21       43.05       26.98      7.10 o
  -3  -1  21      266.60      270.94     20.87 o
  -2  -1  21      558.37      564.79     19.48 o
  -1  -1  21       34.88       35.72      6.28 o
   0  -1  21        0.26       -4.12      3.67 o
   1  -1  21       29.81       21.33      6.57 o
   2  -1  21        8.02        3.57      3.96 o
   3  -1  21        3.86        4.95      4.60 o
   4  -1  21        0.07       -2.59      4.69 o
   5  -1  21        0.28        2.70      6.69 o
  -7   0  21        1.69        2.16      8.62 o
  -6   0  21        0.54      -10.78     15.44 o
  -5   0  21        6.62        4.77      5.60 o
  -4   0  21       13.34       13.92      6.37 o
  -3   0  21       57.00       60.39      6.95 o
  -2   0  21       34.67       28.58      6.47 o
  -1   0  21        0.27        0.90      4.19 o
   0   0  21       30.01       36.55      6.48 o
   1   0  21       24.52       12.51      7.41 o
   2   0  21        0.09       -5.15      3.68 o
   3   0  21        6.92        3.42      4.40 o
   4   0  21        1.63       -2.89     10.28 o
   5   0  21        0.11        0.51      7.21 o
  -7   1  21        0.60       10.79      9.18 o
  -6   1  21        0.01       10.00     17.07 o
  -5   1  21        3.01        1.61      4.67 o
  -4   1  21       28.87       14.24      7.10 o
  -3   1  21      211.47      220.52     11.75 o
  -2   1  21        0.24       -3.27      4.88 o
  -1   1  21      651.17      650.20     22.11 o
   0   1  21       95.65      108.50      9.27 o
   1   1  21        1.13        5.43      4.49 o
   2   1  21        2.64        1.08      5.39 o
   3   1  21        9.42       16.58      5.18 o
   4   1  21       13.18        9.52     10.24 o
   5   1  21       16.85       20.41      9.23 o
  -6   2  21        0.08        0.43      8.42 o
  -5   2  21        0.00       -6.23      6.17 o
  -4   2  21        0.04       -2.62      5.42 o
  -3   2  21        0.09        3.90      4.56 o
  -2   2  21        0.78       -2.97      4.92 o
  -1   2  21        0.00        6.45      4.97 o
   0   2  21       10.74        7.84      4.79 o
   1   2  21        0.51       -1.13      3.21 o
   2   2  21        1.66        7.85      5.60 o
   3   2  21        2.59        3.63      5.03 o
   4   2  21       10.40       14.60      8.66 o
  -6   3  21        0.40      -10.84      9.79 o
  -5   3  21       19.04       59.21     16.78 o
  -4   3  21        0.33       -0.25     10.84 o
  -3   3  21        8.60       -1.42      6.69 o
  -2   3  21        3.78        4.79      5.31 o
  -1   3  21      142.37      137.43     11.54 o
   0   3  21      127.00      123.24     10.89 o
   1   3  21       90.28       84.43      8.86 o
   2   3  21       65.47       73.51      8.28 o
   3   3  21        1.16        6.18      7.20 o
   4   3  21        5.03        9.99      7.84 o
  -5   4  21        0.00       -3.55      7.53 o
  -4   4  21        0.03        9.26      8.82 o
  -3   4  21       11.00        4.15     10.02 o
  -2   4  21        8.46       14.33      9.16 o
  -1   4  21        2.55        5.40      7.84 o
   0   4  21      130.67      128.88     11.40 o
   1   4  21        2.07        6.84      5.39 o
   2   4  21        7.53       12.07      6.56 o
   3   4  21        4.99        1.76      7.01 o
  -4   5  21        5.44       18.09      9.62 o
  -3   5  21        1.59        3.41     10.43 o
  -2   5  21        0.20        2.28      8.21 o
  -1   5  21        2.62       -7.48      6.43 o
   0   5  21       58.05       87.58     12.65 o
   1   5  21        7.06       -0.62      6.65 o
   2   5  21        2.20       -2.05      7.91 o
  -2   6  21       16.78        7.72      8.79 o
  -1   6  21        3.14        3.13      9.19 o
  -2  -6  22        0.27        7.20      7.94 o
  -1  -6  22       23.36       27.39     22.38 o
   0  -6  22        0.02        8.34      9.85 o
   1  -6  22        9.84       12.10      9.18 o
   2  -6  22        2.68       -9.25     11.54 o
  -4  -5  22        3.76       -7.11      9.67 o
  -3  -5  22        7.53       12.24     13.05 o
  -2  -5  22        1.78        1.69      7.72 o
  -1  -5  22       13.82       11.97      8.06 o
   0  -5  22        1.00        9.98     15.56 o
   1  -5  22       11.56       34.08     11.03 o
   2  -5  22        3.97       20.68      9.74 o
   3  -5  22        8.04       17.25      8.74 o
   4  -5  22       47.10       64.03     13.51 o
  -5  -4  22        9.28       19.81     13.87 o
  -4  -4  22        4.46      -12.69     11.94 o
  -3  -4  22        6.75       11.87      6.07 o
  -2  -4  22        3.25        7.97      7.52 o
  -1  -4  22       17.18       21.96      7.74 o
   0  -4  22       23.73       37.35     11.19 o
   1  -4  22        2.65        8.41      6.76 o
   2  -4  22        6.91        5.76      8.57 o
   3  -4  22        0.58        5.08     12.88 o
   4  -4  22        7.24       21.92     18.41 o
  -5  -3  22        2.58       -4.87      8.53 o
  -4  -3  22        3.55        9.37      6.18 o
  -3  -3  22       22.08       32.09      9.35 o
  -2  -3  22       33.85       25.58      7.36 o
  -1  -3  22       18.89       13.32      5.69 o
   0  -3  22       82.44       69.55      8.33 o
   1  -3  22        0.05       -6.51      4.82 o
   2  -3  22        8.35        6.17      9.48 o
   3  -3  22        3.16        2.78     10.02 o
   4  -3  22        0.39        3.68      6.28 o
   5  -3  22        0.15       -5.97      7.10 o
  -6  -2  22       12.38        9.55      9.32 o
  -5  -2  22        8.08       -8.06      8.06 o
  -4  -2  22        1.83        5.81      6.14 o
  -3  -2  22      155.13      161.09     12.62 o
  -2  -2  22       79.39       80.92      7.78 o
  -1  -2  22       18.72       13.09      4.90 o
   0  -2  22        7.12        6.10      4.14 o
   1  -2  22        2.92        1.55      4.22 o
   2  -2  22       16.81       13.47      5.96 o
   3  -2  22        5.92        8.32      6.17 o
   4  -2  22        0.03        4.18      6.39 o
   5  -2  22       11.81       19.62      9.11 o
  -6  -1  22        0.46        0.67      8.31 o
  -5  -1  22        5.53       14.44      9.27 o
  -4  -1  22        0.14        2.49      4.96 o
  -3  -1  22        6.35        6.60      5.16 o
  -2  -1  22      230.34      216.85     13.35 o
  -1  -1  22       37.87       35.89      5.63 o
   0  -1  22       29.63       19.80      4.88 o
   1  -1  22       13.03       16.14      5.07 o
   2  -1  22        8.13        6.17      4.13 o
   3  -1  22        1.75       13.66      5.60 o
   4  -1  22        1.58       -4.04      6.97 o
   5  -1  22        0.00       -6.13      5.42 o
  -6   0  22        5.83       13.10      9.23 o
  -5   0  22       12.77       36.34     11.20 o
  -4   0  22       14.49       12.29      5.96 o
  -3   0  22        0.33        4.32      4.09 o
  -2   0  22      650.11      629.70     26.67 o
  -1   0  22      728.53      750.87     22.23 o
   0   0  22        5.40        6.74      4.81 o
   1   0  22      112.46       94.29      9.05 o
   2   0  22        0.50        0.47      4.47 o
   3   0  22        1.23        7.75      6.10 o
   4   0  22        0.66       11.29      9.29 o
   5   0  22        2.31      -10.52      7.01 o
  -6   1  22        0.00       -1.80     11.48 o
  -5   1  22        1.07        7.07      5.59 o
  -4   1  22        4.39       -3.55      4.97 o
  -3   1  22        9.23        4.29      5.55 o
  -2   1  22       18.04       18.72      6.52 o
  -1   1  22        7.37        8.03      5.89 o
   0   1  22       10.18       23.32      6.02 o
   1   1  22       13.45       14.52      5.25 o
   2   1  22        0.45        1.67      5.23 o
   3   1  22        4.26        4.80      5.09 o
   4   1  22        0.07       -2.30     11.19 o
   5   1  22        0.53       -7.15      7.32 o
  -6   2  22        7.44       17.60     14.80 o
  -5   2  22        2.35        8.85      8.27 o
  -4   2  22        4.33        2.74      6.82 o
  -3   2  22        2.04       -3.45      5.07 o
  -2   2  22       44.33       42.55      8.40 o
  -1   2  22      224.62      266.28     23.57 o
   0   2  22      126.81      108.80      8.89 o
   1   2  22        8.54       11.37      5.23 o
   2   2  22        8.47        7.66      5.25 o
   3   2  22       36.02       38.65      9.92 o
   4   2  22       11.67       17.29     11.85 o
  -6   3  22        0.01       16.90     12.12 o
  -5   3  22        0.06        4.08      8.23 o
  -4   3  22        0.34       -0.31      6.97 o
  -3   3  22        0.59        2.92      6.80 o
  -2   3  22        4.42       -4.30      6.34 o
  -1   3  22       76.45       88.77     13.99 o
   0   3  22        6.78       18.88      6.86 o
   1   3  22        7.66        3.94      5.21 o
   2   3  22       19.96       23.82      6.28 o
   3   3  22        6.72        5.68      6.57 o
  -5   4  22        2.13        8.32      7.97 o
  -4   4  22       14.66        5.39      8.36 o
  -3   4  22       19.95       19.13      9.80 o
  -2   4  22        3.95        5.06      7.88 o
  -1   4  22        5.14       11.54      9.80 o
   0   4  22        3.97       -1.99      6.82 o
   1   4  22       91.78       88.99     15.32 o
   2   4  22       19.05       17.33      8.11 o
   3   4  22        0.04        1.98      7.40 o
  -4   5  22        1.02       -4.11      7.81 o
  -3   5  22        0.17        0.77      8.36 o
  -2   5  22        0.30       -6.76     11.83 o
  -1   5  22        0.41        2.31      7.76 o
   0   5  22        2.49       -2.04      7.76 o
   1   5  22       65.01       76.34     12.39 o
  -1  -6  23        0.29       -3.50      8.02 o
   0  -6  23        9.07        5.89      8.94 o
   1  -6  23       15.73       16.84     10.62 o
  -3  -5  23        1.52       20.39     14.57 o
  -2  -5  23        0.50       12.51      8.07 o
  -1  -5  23       17.31       31.70     10.81 o
   0  -5  23       10.22        9.47     13.05 o
   1  -5  23        0.09        3.48      8.63 o
   2  -5  23        1.03        4.28     10.20 o
   3  -5  23        0.23       19.57     17.89 o
  -4  -4  23        7.32        2.91     11.07 o
  -3  -4  23        2.37       -9.44      6.29 o
  -2  -4  23        4.04        1.05     10.25 o
  -1  -4  23       53.16       43.74     11.11 o
   0  -4  23        0.51       -6.66      5.44 o
   1  -4  23        1.06       10.01      7.33 o
   2  -4  23        3.30        2.48      7.63 o
   3  -4  23       15.04        5.77     18.82 o
   4  -4  23        6.59        2.20      8.39 o
  -5  -3  23        0.64       -1.13     16.31 o
  -4  -3  23       21.69       21.24     15.27 o
  -3  -3  23       20.04       28.17      8.42 o
  -2  -3  23       81.65       84.80     11.78 o
  -1  -3  23       95.12      114.93     12.17 o
   0  -3  23        2.48       -2.29      5.43 o
   1  -3  23       16.78       24.40      8.02 o
   2  -3  23        7.45       17.43      7.61 o
   3  -3  23        0.01        1.95     10.31 o
   4  -3  23        2.74        4.08      7.48 o
  -5  -2  23        1.62       -2.39      8.41 o
  -4  -2  23       21.92       28.38      8.57 o
  -3  -2  23        9.65        9.71      8.48 o
  -2  -2  23       25.73       13.81      5.15 o
  -1  -2  23       12.31        4.30      5.01 o
   0  -2  23       26.15       35.89      6.19 o
   1  -2  23       46.49       35.35      6.88 o
   2  -2  23        2.49        2.42      9.09 o
   3  -2  23        0.15        4.19      7.33 o
   4  -2  23        0.97        8.11      9.17 o
   5  -2  23        2.66        4.48      8.56 o
  -6  -1  23        1.53       -1.31     16.25 o
  -5  -1  23       14.00       12.96      9.93 o
  -4  -1  23       53.65       66.26      8.95 o
  -3  -1  23       31.48       32.80      6.53 o
  -2  -1  23      227.45      253.05     20.50 o
  -1  -1  23       40.53       36.34      6.07 o
   0  -1  23      122.09      136.31     10.70 o
   1  -1  23       23.18       13.95      5.09 o
   2  -1  23        6.61        8.59      4.87 o
   3  -1  23        3.11        6.34      4.91 o
   4  -1  23        0.13       -2.45      6.68 o
   5  -1  23       18.78        8.13     13.21 o
  -6   0  23        0.37      -10.06      6.70 o
  -5   0  23        0.00       12.20     17.01 o
  -4   0  23        4.14        3.38      5.58 o
  -3   0  23       10.86       14.52      5.24 o
  -2   0  23        0.06        3.93      5.00 o
  -1   0  23       46.84       49.46      7.12 o
   0   0  23       66.40       64.06      8.42 o
   1   0  23       22.19       23.22      6.13 o
   2   0  23        3.44        2.77      6.32 o
   3   0  23        0.25        9.08      5.72 o
   4   0  23        0.05       10.31     10.24 o
  -6   1  23        0.30       -5.59      9.79 o
  -5   1  23       15.45       27.52      7.64 o
  -4   1  23        9.74        8.64      7.50 o
  -3   1  23       13.31       10.13      5.22 o
  -2   1  23       15.38       22.01     11.52 o
  -1   1  23      273.52      268.66     18.63 o
   0   1  23       82.36       82.30      8.86 o
   1   1  23       49.83       55.47     10.38 o
   2   1  23      203.44      210.24     14.42 o
   3   1  23        3.54       -5.99      5.51 o
   4   1  23        5.04        3.71      7.71 o
  -6   2  23        0.06       10.14     12.23 o
  -5   2  23        0.01       -3.78     15.67 o
  -4   2  23        0.01        0.99      6.17 o
  -3   2  23        1.27        0.34      5.75 o
  -2   2  23        1.65       13.06      7.89 o
  -1   2  23        0.93        4.11      6.27 o
   0   2  23       24.28       22.36      6.56 o
   1   2  23        0.03        8.88      6.01 o
   2   2  23        9.61        3.42      5.15 o
   3   2  23        9.87        5.19      7.14 o
   4   2  23        0.03        4.84      7.70 o
  -5   3  23        7.58       21.59     10.07 o
  -4   3  23        0.88       11.56      8.92 o
  -3   3  23       11.18       14.34      8.50 o
  -2   3  23        6.18        3.20      7.62 o
  -1   3  23       17.02        6.07      5.84 o
   0   3  23       39.49       49.13      9.07 o
   1   3  23        1.97        0.06      5.35 o
   2   3  23        3.97        2.30      5.73 o
   3   3  23        0.26       -3.86      7.03 o
  -4   4  23        0.41        1.25      8.64 o
  -3   4  23        1.06       -4.08      7.04 o
  -2   4  23        0.74        5.98      9.42 o
  -1   4  23        3.52        0.90      7.16 o
   0   4  23       57.28       31.99     19.54 o
   1   4  23        3.60       -4.55     10.41 o
   2   4  23        0.93        6.38      8.02 o
  -3   5  23        3.87        6.55      9.29 o
  -2   5  23        1.82       -4.45      9.40 o
  -1   5  23        7.08       -6.69     13.11 o
   0   5  23       22.08        4.10     11.95 o
  -3  -5  24        0.00       -2.91     11.07 o
  -2  -5  24        4.40       -0.89     14.74 o
  -1  -5  24       13.29       10.85      9.31 o
   0  -5  24       16.12       13.93     10.63 o
   1  -5  24        0.25       10.52      8.69 o
   2  -5  24        3.38       12.63     10.26 o
  -4  -4  24        0.31       -1.98     11.42 o
  -3  -4  24       30.50       16.07     12.88 o
  -2  -4  24       10.55       12.07      8.12 o
  -1  -4  24        7.42       -0.81      7.24 o
   0  -4  24        0.80       -4.45      7.68 o
   1  -4  24        3.46       -1.16      6.77 o
   2  -4  24       19.07       20.62     21.80 o
   3  -4  24        2.47       -5.66      8.62 o
  -5  -3  24        1.30      -13.05     10.49 o
  -4  -3  24        6.51       10.14     12.35 o
  -3  -3  24        0.00        8.12      8.31 o
  -2  -3  24        7.94       14.37      7.81 o
  -1  -3  24       17.56       41.18      9.77 o
   0  -3  24       13.50       15.69      7.41 o
   1  -3  24        0.07        7.11      6.24 o
   2  -3  24        0.05       11.10      9.06 o
   3  -3  24        0.00        0.46      6.58 o
   4  -3  24        4.28       19.34     13.52 o
  -5  -2  24       10.91        0.82     12.12 o
  -4  -2  24        0.05       -4.38      7.18 o
  -3  -2  24        3.56       15.79      6.21 o
  -2  -2  24       74.19       74.45      9.18 o
  -1  -2  24      196.47      201.44     12.92 o
   0  -2  24       33.18       31.10      6.76 o
   1  -2  24        6.91        9.67      5.54 o
   2  -2  24        0.39       -3.59     14.22 o
   3  -2  24        0.18       -1.33      6.80 o
   4  -2  24       11.24        9.24      9.43 o
  -5  -1  24        1.13        1.86      8.74 o
  -4  -1  24        2.86       -3.97      4.88 o
  -3  -1  24       51.22       52.80      9.39 o
  -2  -1  24        0.13       -0.29      4.60 o
  -1  -1  24       72.31       84.82      8.22 o
   0  -1  24        4.17        8.20      4.72 o
   1  -1  24       45.00       52.64      8.53 o
   2  -1  24       16.96        9.90      6.68 o
   3  -1  24        1.98       10.90      6.09 o
   4  -1  24        0.44        6.63      7.65 o
  -6   0  24        0.05        9.67     12.35 o
  -5   0  24        0.04       -5.13      9.67 o
  -4   0  24        0.16       -1.27      5.45 o
  -3   0  24        3.33        3.43      4.89 o
  -2   0  24       67.86       79.95     10.24 o
  -1   0  24       48.51       53.39      8.33 o
   0   0  24       27.47       24.63      7.97 o
   1   0  24       28.31       26.70      8.27 o
   2   0  24        8.36        6.19      8.76 o
   3   0  24       36.61       42.67      8.08 o
   4   0  24       12.30       19.09     12.82 o
  -6   1  24        1.25       -2.33     10.02 o
  -5   1  24        0.02       -6.90      9.26 o
  -4   1  24        6.52        8.17      7.95 o
  -3   1  24        2.55        8.64      6.18 o
  -2   1  24        1.30        4.78      6.19 o
  -1   1  24        5.76       -1.28      5.79 o
   0   1  24        5.06        2.03      6.86 o
   1   1  24        5.75        9.05      7.05 o
   2   1  24        0.18       -3.73      6.58 o
   3   1  24        0.05       21.47     10.88 o
   4   1  24        2.27       -7.38     11.87 o
  -5   2  24        0.22        4.01      8.44 o
  -4   2  24       17.24       13.23      9.17 o
  -3   2  24        1.90        4.50      6.81 o
  -2   2  24        0.36       11.96      8.56 o
  -1   2  24        4.09       -4.54      6.36 o
   0   2  24       29.94       44.54      7.98 o
   1   2  24       28.30       22.09      7.63 o
   2   2  24       34.39       28.28      8.74 o
   3   2  24       18.34       15.29      8.90 o
  -5   3  24        0.13        5.01      7.12 o
  -4   3  24        0.66        3.10      9.85 o
  -3   3  24        1.14       -2.53     11.89 o
  -2   3  24        0.50       -1.51      7.95 o
  -1   3  24        7.13       -0.41      8.22 o
   0   3  24       13.60       12.34      8.68 o
   1   3  24       32.80       28.98      8.69 o
   2   3  24        0.84       -3.04      5.94 o
  -4   4  24        0.84       -6.08      7.66 o
  -3   4  24        2.54        0.63     11.77 o
  -2   4  24        4.68       16.54     11.77 o
  -1   4  24        0.65       -8.75      8.03 o
   0   4  24       12.48       33.11     11.32 o
   1   4  24        1.47        3.03      7.58 o
  -2  -5  25       24.01       28.74     10.34 o
  -1  -5  25       18.17       22.30     10.18 o
   0  -5  25        5.58       12.12      8.90 o
   1  -5  25        0.12       -2.82      9.14 o
   2  -5  25        4.67        5.03      9.26 o
  -3  -4  25        6.31       17.39     11.42 o
  -2  -4  25        2.11        2.24      7.64 o
  -1  -4  25        1.13       -9.36      7.53 o
   0  -4  25        0.37       -2.01     10.60 o
   1  -4  25        6.20       15.26      7.82 o
   2  -4  25        0.92        2.52     10.02 o
   3  -4  25        6.49        8.53      8.56 o
  -4  -3  25        2.05       -9.32     10.60 o
  -3  -3  25        1.86        6.41     10.37 o
  -2  -3  25      136.72      157.02     19.45 o
  -1  -3  25        0.62        1.50      8.00 o
   0  -3  25       21.42       17.81      7.67 o
   1  -3  25       26.36       47.81     12.57 o
   2  -3  25       15.63       16.42      9.80 o
   3  -3  25       10.12        3.01      7.48 o
  -5  -2  25        0.15       -0.47     10.25 o
  -4  -2  25        1.81        5.08      9.32 o
  -3  -2  25        0.40        9.05      5.74 o
  -2  -2  25        1.96        4.82      5.52 o
  -1  -2  25       19.12       23.68      6.56 o
   0  -2  25       26.81       31.36      7.05 o
   1  -2  25       13.94       15.83      7.40 o
   2  -2  25        8.08       17.41      8.76 o
   3  -2  25        1.31       -7.70      5.76 o
   4  -2  25        3.87        3.65      8.95 o
  -5  -1  25        3.74       -6.29      9.79 o
  -4  -1  25        0.38        5.88     10.15 o
  -3  -1  25        3.11        5.80      5.53 o
  -2  -1  25        0.87        2.12      5.68 o
  -1  -1  25        5.67        0.65      4.68 o
   0  -1  25       88.49      100.33     10.06 o
   1  -1  25       55.44       35.07     10.11 o
   2  -1  25       60.59       50.32      9.77 o
   3  -1  25        1.93        0.11      5.69 o
   4  -1  25       15.57       13.52      7.90 o
  -5   0  25        0.05        7.34     12.12 o
  -4   0  25        0.00        1.62      9.96 o
  -3   0  25        0.66        4.76      6.09 o
  -2   0  25       21.81        5.73      5.67 o
  -1   0  25        0.03       -5.68      5.94 o
   0   0  25       70.02       85.47     18.55 o
   1   0  25        2.10       -5.82     13.17 o
   2   0  25        9.92       11.87      7.29 o
   3   0  25        0.76        2.97      6.50 o
   4   0  25        0.02        5.92      8.76 o
  -5   1  25        4.90        7.81     13.28 o
  -4   1  25        4.47        0.07      6.48 o
  -3   1  25       10.34        9.01      6.26 o
  -2   1  25       10.00       -1.30      5.94 o
  -1   1  25       16.69       26.21      8.60 o
   0   1  25       19.11       24.69      8.22 o
   1   1  25       13.80        8.47      8.91 o
   2   1  25       11.47       12.02     12.92 o
   3   1  25        5.97       14.62      9.47 o
  -5   2  25        0.24        0.47     10.84 o
  -4   2  25        0.03       -3.22      7.26 o
  -3   2  25        0.22        6.62     10.54 o
  -2   2  25        0.04        9.65      8.94 o
  -1   2  25        0.14       -3.82      5.82 o
   0   2  25       11.37       19.36      7.47 o
   1   2  25        2.39        2.92      6.43 o
   2   2  25        0.05        3.56      6.23 o
   3   2  25        5.64        0.40     13.28 o
  -4   3  25        8.83        9.68      9.91 o
  -3   3  25        1.51       -1.44     10.02 o
  -2   3  25        0.81       -6.70      7.53 o
  -1   3  25       11.03       11.43      8.79 o
   0   3  25        1.22        3.96      7.84 o
   1   3  25        0.00        2.69      6.58 o
   2   3  25        0.27        4.00      7.57 o
  -3   4  25        0.86       -3.32      7.27 o
  -2   4  25        7.15        6.96     21.97 o
  -1   4  25        0.12        3.98      8.08 o
   0   4  25        4.88       21.26      9.51 o
   0  -5  26        6.28       11.46     11.71 o
  -3  -4  26        0.39        7.80     11.19 o
  -2  -4  26        1.68       28.45     10.13 o
  -1  -4  26       31.47       32.97     11.33 o
   0  -4  26       19.05       32.73     11.64 o
   1  -4  26        0.15        0.16      8.06 o
   2  -4  26        0.08       -0.78      9.79 o
  -4  -3  26        1.17        1.75     10.84 o
  -3  -3  26       37.89       72.20     14.76 o
  -2  -3  26       62.01       62.73     14.29 o
  -1  -3  26        3.78        8.92      8.86 o
   0  -3  26        1.82        3.56      8.68 o
   1  -3  26        5.08       11.06      8.83 o
   2  -3  26        0.13        2.53      8.29 o
   3  -3  26        1.95       -1.38     15.91 o
  -4  -2  26        0.75       10.95     12.93 o
  -3  -2  26        7.10        7.04      8.22 o
  -2  -2  26       43.47       42.74      8.07 o
  -1  -2  26        8.27       14.81     10.19 o
   0  -2  26       19.71       28.10     10.03 o
   1  -2  26       52.93       46.37     12.06 o
   2  -2  26        9.15       -2.89      7.95 o
   3  -2  26        3.13       13.05     13.87 o
  -5  -1  26        1.55        0.93     10.60 o
  -4  -1  26        0.00       -0.44     10.15 o
  -3  -1  26        0.48        2.03      5.14 o
  -2  -1  26        1.00        9.44      6.17 o
  -1  -1  26       14.31       13.48      6.45 o
   0  -1  26        1.52        2.36      6.55 o
   1  -1  26       43.96       31.69      9.01 o
   2  -1  26       11.39       14.41      7.51 o
   3  -1  26        0.55        0.33      5.82 o
  -5   0  26        4.18        5.13     11.65 o
  -4   0  26        7.84       14.54      9.13 o
  -3   0  26        0.94        5.91      5.56 o
  -2   0  26        2.08       -5.75      5.40 o
  -1   0  26        2.38       -3.34      6.26 o
   0   0  26        2.50       16.32      7.90 o
   1   0  26       31.49       30.44     11.19 o
   2   0  26       40.38       44.09      9.49 o
   3   0  26       17.45       13.13     11.23 o
  -5   1  26        0.01        5.59     12.35 o
  -4   1  26        1.02        1.40      5.65 o
  -3   1  26        3.02       -2.19      8.03 o
  -2   1  26        0.36       -9.59     11.76 o
  -1   1  26        1.13       -7.48      4.99 o
   0   1  26        2.27        3.88      6.92 o
   1   1  26        1.33        0.84      6.78 o
   2   1  26        0.30       -0.78      5.82 o
   3   1  26        0.25        1.95     11.59 o
  -4   2  26        5.27       13.29      9.21 o
  -3   2  26        9.30        4.89      8.91 o
  -2   2  26        0.12        3.86      7.26 o
  -1   2  26        1.48       -4.04      5.50 o
   0   2  26        0.05       17.33      7.52 o
   1   2  26       36.90       40.97      9.41 o
   2   2  26        0.14        5.43      7.22 o
  -3   3  26        1.26        0.79      8.90 o
  -2   3  26        1.69        6.84     18.41 o
  -1   3  26        0.79        9.78      9.40 o
   0   3  26        3.47       -2.48     11.71 o
   1   3  26        1.49       13.76      7.96 o
  -2  -4  27        6.78       28.21     11.02 o
  -1  -4  27        0.31       12.91     10.52 o
   0  -4  27        1.87        8.00      9.01 o
   1  -4  27        0.01        0.54     17.59 o
  -3  -3  27        2.67        5.81      8.74 o
  -2  -3  27        0.51       13.39      8.94 o
  -1  -3  27        0.25       -2.95      7.45 o
   0  -3  27        8.77        8.13      9.73 o
   1  -3  27       43.01       48.32     13.26 o
   2  -3  27        3.00       11.08      8.47 o
  -4  -2  27        0.09       -2.91     10.95 o
  -3  -2  27        2.09        3.63      7.73 o
  -2  -2  27       33.03       18.16      9.97 o
  -1  -2  27       17.45       18.15     10.43 o
   0  -2  27       33.65       18.87     14.57 o
   1  -2  27        7.10       20.85     10.38 o
   2  -2  27        0.60       20.99      9.67 o
  -4  -1  27       10.07        7.64      8.69 o
  -3  -1  27        1.69        3.09     10.18 o
  -2  -1  27        1.09        9.52      6.47 o
  -1  -1  27        6.03        6.70      6.10 o
   0  -1  27       29.25       21.01      7.53 o
   1  -1  27        0.71        3.46      7.86 o
   2  -1  27        5.28       -2.48      6.17 o
   3  -1  27        0.10        3.31      7.89 o
  -4   0  27        0.00       21.97      9.64 o
  -3   0  27        0.32        0.72      5.51 o
  -2   0  27        1.52       -0.71      6.73 o
  -1   0  27        2.04       -4.97      6.96 o
   0   0  27       20.35       11.43      7.49 o
   1   0  27        8.47       21.80     10.62 o
   2   0  27        2.62       -5.58      6.66 o
  -4   1  27        5.80        0.34      7.32 o
  -3   1  27        0.10        3.79     15.50 o
  -2   1  27        0.24        1.29      6.84 o
  -1   1  27       12.23       13.42     10.36 o
   0   1  27        2.38       -1.05      7.17 o
   1   1  27        0.42        2.97      8.11 o
   2   1  27        2.93        1.73      6.22 o
  -4   2  27        0.17        1.66      9.15 o
  -3   2  27        0.23        2.68      8.10 o
  -2   2  27        0.02       16.60      9.47 o
  -1   2  27        0.03       -2.83      7.37 o
   0   2  27        0.02        5.72      6.24 o
   1   2  27        0.34        9.54      7.09 o
  -2   3  27        0.00        2.85      9.82 o
  -1   3  27       22.20       33.19     11.98 o
   0   3  27        4.51        4.19      8.62 o
  -2  -3  28        0.01        1.95      8.31 o
  -1  -3  28        1.52       -2.42      7.93 o
   0  -3  28        3.25       16.10     11.03 o
   1  -3  28       10.27       11.53     17.07 o
  -3  -2  28        0.01        1.68      7.44 o
  -2  -2  28        2.68        1.86      8.86 o
  -1  -2  28        2.83       15.60     10.77 o
   0  -2  28        7.86       11.56      9.44 o
   1  -2  28       31.03       43.79     12.98 o
   2  -2  28       31.19       29.58     10.56 o
  -3  -1  28        0.12        6.47      6.33 o
  -2  -1  28        1.10       15.10     13.89 o
  -1  -1  28        0.00        8.56      9.23 o
   0  -1  28        1.64       -1.46      7.32 o
   1  -1  28       38.64       34.99      9.54 o
   2  -1  28        0.00        2.30      8.29 o
  -3   0  28        0.31        1.97      7.53 o
  -2   0  28        9.18       12.44      6.70 o
  -1   0  28        2.07        0.52      5.90 o
   0   0  28        0.58       -6.95      8.48 o
   1   0  28       12.04       12.32     11.25 o
   2   0  28        1.25       14.29      7.87 o
  -3   1  28        0.10        5.33      8.83 o
  -2   1  28        4.04       10.08      9.93 o
  -1   1  28        0.70      -17.37     14.89 o
   0   1  28        0.25       11.42      7.66 o
   1   1  28        0.45        1.89      7.14 o
  -2   2  28       11.58        3.66      8.83 o
  -1   2  28        1.02       10.30     12.88 o
   0   2  28        0.02       -2.61      8.92 o
  -2  -2  29        0.06        2.41      9.24 o
  -1  -2  29        3.90       17.24     16.31 o
   0  -2  29        4.66        0.77      9.35 o
  -2  -1  29        0.38       16.95     11.08 o
  -1  -1  29        9.36        6.20     13.87 o
   0  -1  29        0.39        6.77      6.99 o
   1  -1  29        0.06        4.63      7.71 o
  -2   0  29        7.49       10.31      6.68 o
  -1   0  29        0.44       -4.42      7.65 o
   0   0  29        2.73       -0.99      6.67 o
   1   0  29        5.51        9.54      9.34 o
  -2   1  29        0.42       -3.62      8.53 o
  -1   1  29       18.58       22.78     11.77 o
   0   1  29       12.33       21.94      8.93 o
 
